# Supplementary material for: Unraveling the modulatory manner and function of circRNAs in the Asian honey bee larval guts
Source: Front Cell Dev Biol. 2024 Jul 9;12:1391717. doi: 10.3389/fcell.2024.1391717 (PMC11263028; doi:10.3389/fcell.2024.1391717)
Supplement: Supplementary file 1 [file Table2.XLSX]

## Sheet: Sheet1
Stem-loop primers, forward primers (F), and universal reverse primers (R) for ace-miR-6001-y
Name	Sequence (3’-5’)	Purpose
ace-miR-6001-y-Loop	CTCAACTGGTGTCGTGGAGTCGGCAATTCAGTTGAGCTAGTGGTA	Reverse transcription of ace-miR-6001-y
ace-miR-6001-y-F	GCCGAGTTCTCTTTGGTTGT	PCR
ace-miR-6001-y-R	CTCAACTGGTGTCGTGGA	PCR
