# Supplementary material for: Unraveling the modulatory manner and function of circRNAs in the Asian honey bee larval guts
Source: Front Cell Dev Biol. 2024 Jul 9;12:1391717. doi: 10.3389/fcell.2024.1391717 (PMC11263028; doi:10.3389/fcell.2024.1391717)
Supplement: Supplementary file 2 [file Table3.XLSX]

## Sheet: Sheet1
Sequences of primers for dual-luciferase assay
Name	Sequence (3’-5’)
WT-F-novel_circ_001627	CATTTGTTGATTAACTGCGTCACAAGTAAAGAGACGGAGCTTTGGCATTC
WT-R-novel_circ_001627	TCGAGAATGCCAAAGCTCCGTCTCTTTACTTGTGACGCAGTTAATCAACAAAT GAGCT
MUT-F-novel_circ_001627	CATTTGTTGATTAAACTATCAGAGGTCGGGTGTGAGGAGCTTTGGCATTC
MUT-R-novel_circ_001627	TCGAGAATGCCAAAGCTCCTCACACCCGACCTCTGATAGTTTAATCAACAAAT GAGCT
WT-F-ncbi_107995149	CTGTTTAGAGAGGGAGAGAGAGAGAGAGAGAAAAGAGGAC
WT-R-ncbi_107995149	TCGAGTCCTCTTTTCTCTCTCTCTCTCTCTCCCTCTCTAAACAGAGCT
MUT-F-ncbi_107995149	CTGTTTAGATGTTTGTGTGTGTGTGTGTGTGAAAGAGGAC
MUT-R-ncbi_107995149	TCGAGTCCTCTTTCACACACACACACACACAAACATCTAAACAGAGCT
