# Supplementary material for: Unraveling the modulatory manner and function of circRNAs in the Asian honey bee larval guts
Source: Front Cell Dev Biol. 2024 Jul 9;12:1391717. doi: 10.3389/fcell.2024.1391717 (PMC11263028; doi:10.3389/fcell.2024.1391717)
Supplement: Supplementary file 3 [file Table9.XLSX]

## Sheet: Sheet1
GO terms enriched by ceRNA-related genes of DEcircRNAs in the Ac4 vs. Ac5 comparison group
GO term (level2)	Number of genes	GO term (level1)
biological regulation	38	Biological Process
regulation of biological process	37	Biological Process
biological adhesion	3	Biological Process
signaling	13	Biological Process
growth	1	Biological Process
single-organism process	39	Biological Process
developmental process	2	Biological Process
negative regulation of biological process	2	Biological Process
response to stimulus	14	Biological Process
positive regulation of biological process	1	Biological Process
localization	12	Biological Process
multicellular organismal process	4	Biological Process
cellular process	45	Biological Process
metabolic process	45	Biological Process
cellular component organization or biogenesis	2	Biological Process
nucleic acid binding transcription factor activity	7	Molecular Function
binding	51	Molecular Function
molecular transducer activity	9	Molecular Function
molecular function regulator	2	Molecular Function
signal transducer activity	6	Molecular Function
transporter activity	6	Molecular Function
catalytic activity	25	Molecular Function
membrane part	24	Cellular Component
membrane	24	Cellular Component
cell junction	1	Cellular Component
organelle	22	Cellular Component
synapse part	1	Cellular Component
synapse	1	Cellular Component
membrane-enclosed lumen	1	Cellular Component
cell	24	Cellular Component
cell part	24	Cellular Component
organelle part	1	Cellular Component
macromolecular complex	1	Cellular Component
