# Supplementary material for: Unraveling the modulatory manner and function of circRNAs in the Asian honey bee larval guts
Source: Front Cell Dev Biol. 2024 Jul 9;12:1391717. doi: 10.3389/fcell.2024.1391717 (PMC11263028; doi:10.3389/fcell.2024.1391717)
Supplement: Supplementary file 5 [file Table6.XLSX]

## Sheet: Sheet1
KEGG pathways enriched by parental genes of DEcircRNAs in the Ac4 vs. Ac5 comparison group
Pathway	Number of genes	P value
Hippo signaling pathway-fly	6	0.000137688
Hippo signaling pathway-multiple species	3	0.00342912
Protein digestion and absorption	4	0.00348415
Type II diabetes mellitus	3	0.00619725
Hypertrophic cardiomyopathy	3	0.0100004
Dilated cardiomyopathy	3	0.0160288
cGMP-PKG signaling pathway	4	0.0199373
Ovarian steroidogenesis	2	0.0289933
Viral myocarditis	2	0.0289933
Olfactory transduction	2	0.0381273
Glucagon signaling pathway	3	0.050259
Adrenergic signaling in cardiomyocytes	3	0.0660813
Calcium signaling pathway	3	0.0760376
Insulin signaling pathway	3	0.0760376
Phototransduction	1	0.0823607
Human papillomavirus infection	4	0.106552
Morphine addiction	2	0.11437
Linoleic acid metabolism	1	0.121013
Cardiac muscle contraction	2	0.123758
Tuberculosis	2	0.133329
Inflammatory mediator regulation of TRP channels	2	0.138178
Parathyroid hormone synthesis, secretion and action	2	0.138178
Collecting duct acid secretion	1	0.145891
cAMP signaling pathway	3	0.151156
MAPK signaling pathway	3	0.15797
Arginine biosynthesis	1	0.158071
Longevity regulating pathway	2	0.162972
PI3K-Akt signaling pathway	3	0.16837
Nitrogen metabolism	1	0.17008
Longevity regulating pathway-multiple species	2	0.17311
Biosynthesis of amino acids	2	0.17822
Neurotrophin signaling pathway	2	0.193687
Relaxin signaling pathway	2	0.193687
Aldosterone synthesis and secretion	2	0.198884
Chemokine signaling pathway	2	0.204099
FoxO signaling pathway	2	0.209331
Circadian entrainment	2	0.209331
Arachidonic acid metabolism	1	0.216463
Retinol metabolism	1	0.216463
Other glycan degradation	1	0.227656
ABC transporters	1	0.227656
mRNA surveillance pathway	2	0.235683
RNA degradation	2	0.235683
Ether lipid metabolism	1	0.238693
Rheumatoid arthritis	1	0.238693
AMPK signaling pathway	2	0.240983
Dopaminergic synapse	2	0.240983
Thyroid hormone signaling pathway	2	0.240983
Starch and sucrose metabolism	1	0.249576
Non-small cell lung cancer	1	0.249576
Longevity regulating pathway-worm	2	0.256919
Cellular senescence	2	0.256919
Hedgehog signaling pathway	1	0.270886
Pertussis	1	0.270886
Aldosterone-regulated sodium reabsorption	1	0.281317
MicroRNAs in cancer	2	0.283529
Fat digestion and absorption	1	0.291603
Base excision repair	1	0.301745
ECM-receptor interaction	1	0.301745
Rap1 signaling pathway	2	0.304785
Hedgehog signaling pathway-fly	1	0.311744
Prolactin signaling pathway	1	0.311744
Alanine, aspartate and glutamate metabolism	1	0.321603
Glioma	1	0.321603
Ras signaling pathway	2	0.325945
Legionellosis	1	0.331324
Endometrial cancer	1	0.331324
Viral carcinogenesis	2	0.336472
Regulation of lipolysis in adipocytes	1	0.340909
EGFR tyrosine kinase inhibitor resistance	1	0.359676
Dorso-ventral axis formation	1	0.359676
Phototransduction-fly	1	0.368863
Cortisol synthesis and secretion	1	0.368863
Amoebiasis	1	0.368863
Long-term potentiation	1	0.386851
Renin secretion	1	0.386851
C-type lectin receptor signaling pathway	1	0.395655
T cell receptor signaling pathway	1	0.395655
AGE-RAGE signaling pathway in diabetic complications	1	0.395655
Synaptic vesicle cycle	1	0.412895
Central carbon metabolism in cancer	1	0.412895
Pyruvate metabolism	1	0.421334
PPAR signaling pathway	1	0.421334
Small cell lung cancer	1	0.421334
Mitophagy-animal	1	0.429654
Vibrio cholerae infection	1	0.429654
Glycerolipid metabolism	1	0.437856
Bile secretion	1	0.445943
Amino sugar and nucleotide sugar metabolism	1	0.461778
Serotonergic synapse	1	0.469528
GABAergic synapse	1	0.469528
Amphetamine addiction	1	0.469528
Epithelial cell signaling in Helicobacter pylori infection	1	0.469528
Gastric acid secretion	1	0.484702
Salivary secretion	1	0.499451
Adherens junction	1	0.506669
Human T-cell leukemia virus 1 infection	2	0.509476
Endocytosis	2	0.518514
Gastric cancer	1	0.520802
Glycolysis / Gluconeogenesis	1	0.52772
GnRH signaling pathway	1	0.52772
Estrogen signaling pathway	1	0.52772
Melanogenesis	1	0.534539
Nucleocytoplasmic transport	2	0.536268
Kaposi sarcoma-associated herpesvirus infection	1	0.541262
Fluid shear stress and atherosclerosis	1	0.54789
Phagosome	1	0.560866
Insulin resistance	1	0.567216
Neuroactive ligand-receptor interaction	1	0.573477
Vascular smooth muscle contraction	1	0.573477
Pancreatic secretion	1	0.573477
Purine metabolism	2	0.574611
HIF-1 signaling pathway	1	0.579649
Phosphatidylinositol signaling system	1	0.579649
Apelin signaling pathway	1	0.579649
Glycerophospholipid metabolism	1	0.591732
Phospholipase D signaling pathway	1	0.609221
Axon guidance	1	0.609221
Oxytocin signaling pathway	1	0.609221
Tight junction	1	0.614887
Alcoholism	1	0.614887
Influenza A	1	0.614887
Hippo signaling pathway	1	0.636754
Oocyte meiosis	1	0.652353
Wnt signaling pathway	1	0.652353
Lysosome	1	0.667296
Focal adhesion	1	0.676906
Cushing syndrome	1	0.681609
Human cytomegalovirus infection	1	0.681609
MAPK signaling pathway-fly	1	0.686245
mTOR signaling pathway	1	0.716896
Oxidative phosphorylation	1	0.74461
Pathways in cancer	2	0.754666
Carbon metabolism	1	0.762762
Non-alcoholic fatty liver disease	1	0.762762
Alzheimer disease	1	0.823558
Thermogenesis	1	0.904401
Metabolic pathways	8	0.931376
