# Supplementary material for: Unraveling the modulatory manner and function of circRNAs in the Asian honey bee larval guts
Source: Front Cell Dev Biol. 2024 Jul 9;12:1391717. doi: 10.3389/fcell.2024.1391717 (PMC11263028; doi:10.3389/fcell.2024.1391717)
Supplement: Supplementary file 6 [file Table11.XLSX]

## Sheet: Sheet1
GO terms enriched by ceRNA-related genes of DEcircRNAs in the Ac5 vs. Ac6 comparison group
GO term (level2)	Number of genes	GO term (level1)
cellular process	39	Biological Process
localization	10	Biological Process
biological adhesion	1	Biological Process
signaling	6	Biological Process
single-organism process	24	Biological Process
metabolic process	33	Biological Process
cellular component organization or biogenesis	3	Biological Process
response to stimulus	7	Biological Process
biological regulation	13	Biological Process
regulation of biological process	12	Biological Process
transporter activity	5	Molecular Function
structural molecule activity	1	Molecular Function
binding	33	Molecular Function
catalytic activity	27	Molecular Function
nucleic acid binding transcription factor activity	2	Molecular Function
molecular transducer activity	2	Molecular Function
signal transducer activity	1	Molecular Function
supramolecular fiber	1	Cellular Component
membrane-enclosed lumen	2	Cellular Component
membrane	14	Cellular Component
organelle	14	Cellular Component
organelle part	4	Cellular Component
cell	19	Cellular Component
cell part	19	Cellular Component
membrane part	12	Cellular Component
macromolecular complex	3	Cellular Component
