# Supplementary material for: Unraveling the modulatory manner and function of circRNAs in the Asian honey bee larval guts
Source: Front Cell Dev Biol. 2024 Jul 9;12:1391717. doi: 10.3389/fcell.2024.1391717 (PMC11263028; doi:10.3389/fcell.2024.1391717)
Supplement: Supplementary file 7 [file Table4.XLSX]

## Sheet: Sheet1
RPM, log2FC and P value of circRNAs in the Ac4 vs. Ac5 and Ac5 vs. Ac6 comparison groups
circRNAs	RPM in Ac4	RPM in Ac5	log2FC	P value				circRNAs	RPM in Ac5	RPM in Ac6	log2FC	P value
novel_circ_001961	1721.96	0.001	-20.7156	4.7445e-16				novel_circ_000501	391.565	0.001	-18.5789	0.000245094
novel_circ_002117	1686.81	0.001	-20.6859	9.46492e-16				novel_circ_001358	363.596	0.001	-18.472	0.000489894
novel_circ_001959	1581.39	0.001	-20.5928	7.51669e-15				novel_circ_001507	363.596	0.001	-18.472	0.000489894
novel_circ_001799	1019.12	0.001	-19.9589	9.53196e-10				novel_circ_000462	279.689	0.001	-18.0935	0.00391328
novel_circ_001965	983.975	0.001	-19.9083	1.90354e-09				novel_circ_001446	279.689	0.001	-18.0935	0.00391328
novel_circ_001975	737.981	0.001	-19.4932	2.4145e-07				novel_circ_000331	223.751	0.001	-17.7715	0.0156414
novel_circ_001970	702.839	0.001	-19.4228	4.82371e-07				novel_circ_003047	223.751	0.001	-17.7715	0.0156414
novel_circ_001971	456.846	0.001	-18.8013	0.000122627				novel_circ_000384	195.782	0.001	-17.5789	0.0312734
novel_circ_002175	456.846	0.001	-18.8013	0.000122627				novel_circ_001108	195.782	0.001	-17.5789	0.0312734
novel_circ_001088	386.562	0.001	-18.5603	0.000489894				novel_circ_001266	195.782	0.001	-17.5789	0.0312734
novel_circ_000367	351.42	0.001	-18.4228	0.00097925				novel_circ_001352	195.782	0.001	-17.5789	0.0312734
novel_circ_001453	351.42	0.001	-18.4228	0.00097925				novel_circ_001627	195.782	0.001	-17.5789	0.0312734
novel_circ_002812	351.42	0.001	-18.4228	0.00097925				novel_circ_001811	195.782	0.001	-17.5789	0.0312734
novel_circ_002983	351.42	0.001	-18.4228	0.00097925				novel_circ_001924	195.782	0.001	-17.5789	0.0312734
novel_circ_000330	316.278	0.001	-18.2708	0.00195752				novel_circ_002611	195.782	0.001	-17.5789	0.0312734
novel_circ_001071	316.278	0.001	-18.2708	0.00195752				novel_circ_002942	195.782	0.001	-17.5789	0.0312734
novel_circ_001676	316.278	0.001	-18.2708	0.00195752				novel_circ_002981	195.782	0.001	-17.5789	0.0312734
novel_circ_003075	316.278	0.001	-18.2708	0.00195752				novel_circ_001553	167.813	0.001	-17.3565	0.0625313
novel_circ_000255	281.136	0.001	-18.1009	0.00391328				novel_circ_002887	167.813	0.001	-17.3565	0.0625313
novel_circ_000278	281.136	0.001	-18.1009	0.00391328				novel_circ_002894	167.813	0.001	-17.3565	0.0625313
novel_circ_000458	281.136	0.001	-18.1009	0.00391328				novel_circ_000016	139.844	0.001	-17.0935	0.0625313
novel_circ_001072	281.136	0.001	-18.1009	0.00391328				novel_circ_000095	139.844	0.001	-17.0935	0.0625313
novel_circ_001092	281.136	0.001	-18.1009	0.00391328				novel_circ_000477	139.844	0.001	-17.0935	0.0625313
novel_circ_001973	281.136	0.001	-18.1009	0.00391328				novel_circ_000819	139.844	0.001	-17.0935	0.0625313
novel_circ_001004	245.994	0.001	-17.9083	0.00782344				novel_circ_001185	139.844	0.001	-17.0935	0.0625313
novel_circ_001567	245.994	0.001	-17.9083	0.00782344				novel_circ_001237	139.844	0.001	-17.0935	0.0625313
novel_circ_002793	245.994	0.001	-17.9083	0.00782344				novel_circ_001489	139.844	0.001	-17.0935	0.0625313
novel_circ_000014	210.852	0.001	-17.6859	0.0156414				novel_circ_001703	139.844	0.001	-17.0935	0.0625313
novel_circ_000030	210.852	0.001	-17.6859	0.0156414				novel_circ_001768	139.844	0.001	-17.0935	0.0625313
novel_circ_000076	210.852	0.001	-17.6859	0.0156414				novel_circ_001816	139.844	0.001	-17.0935	0.0625313
novel_circ_000186	210.852	0.001	-17.6859	0.0156414				novel_circ_002014	139.844	0.001	-17.0935	0.0625313
novel_circ_000382	210.852	0.001	-17.6859	0.0156414				novel_circ_002090	139.844	0.001	-17.0935	0.0625313
novel_circ_000597	210.852	0.001	-17.6859	0.0156414				novel_circ_002142	139.844	0.001	-17.0935	0.0625313
novel_circ_001365	210.852	0.001	-17.6859	0.0156414				novel_circ_002654	139.844	0.001	-17.0935	0.0625313
novel_circ_001447	210.852	0.001	-17.6859	0.0156414				novel_circ_002766	139.844	0.001	-17.0935	0.0625313
novel_circ_001483	210.852	0.001	-17.6859	0.0156414				novel_circ_003086	139.844	0.001	-17.0935	0.0625313
novel_circ_001648	210.852	0.001	-17.6859	0.0156414				novel_circ_003165	139.844	0.001	-17.0935	0.0625313
novel_circ_001874	210.852	0.001	-17.6859	0.0156414				novel_circ_000039	111.876	0.001	-16.7715	0.125037
novel_circ_002115	210.852	0.001	-17.6859	0.0156414				novel_circ_000085	111.876	0.001	-16.7715	0.125037
novel_circ_002437	210.852	0.001	-17.6859	0.0156414				novel_circ_000097	111.876	0.001	-16.7715	0.125037
novel_circ_002660	210.852	0.001	-17.6859	0.0156414				novel_circ_000110	111.876	0.001	-16.7715	0.125037
novel_circ_002690	210.852	0.001	-17.6859	0.0156414				novel_circ_000201	111.876	0.001	-16.7715	0.125037
novel_circ_002694	210.852	0.001	-17.6859	0.0156414				novel_circ_000329	111.876	0.001	-16.7715	0.125037
novel_circ_000119	175.71	0.001	-17.4228	0.0625313				novel_circ_000333	111.876	0.001	-16.7715	0.125037
novel_circ_000136	175.71	0.001	-17.4228	0.0625313				novel_circ_000342	111.876	0.001	-16.7715	0.125037
novel_circ_000227	175.71	0.001	-17.4228	0.0625313				novel_circ_000383	111.876	0.001	-16.7715	0.125037
novel_circ_000328	175.71	0.001	-17.4228	0.0625313				novel_circ_000498	111.876	0.001	-16.7715	0.125037
novel_circ_000475	175.71	0.001	-17.4228	0.0625313				novel_circ_000502	111.876	0.001	-16.7715	0.125037
novel_circ_000503	175.71	0.001	-17.4228	0.0625313				novel_circ_000534	111.876	0.001	-16.7715	0.125037
novel_circ_000596	175.71	0.001	-17.4228	0.0625313				novel_circ_000553	111.876	0.001	-16.7715	0.125037
novel_circ_000921	175.71	0.001	-17.4228	0.0625313				novel_circ_000604	111.876	0.001	-16.7715	0.125037
novel_circ_000994	175.71	0.001	-17.4228	0.0625313				novel_circ_000674	111.876	0.001	-16.7715	0.125037
novel_circ_001016	175.71	0.001	-17.4228	0.0625313				novel_circ_000705	111.876	0.001	-16.7715	0.125037
novel_circ_001024	175.71	0.001	-17.4228	0.0625313				novel_circ_000820	111.876	0.001	-16.7715	0.125037
novel_circ_001485	175.71	0.001	-17.4228	0.0625313				novel_circ_000836	111.876	0.001	-16.7715	0.125037
novel_circ_001582	175.71	0.001	-17.4228	0.0625313				novel_circ_000971	111.876	0.001	-16.7715	0.125037
novel_circ_001709	175.71	0.001	-17.4228	0.0625313				novel_circ_000972	111.876	0.001	-16.7715	0.125037
novel_circ_002025	175.71	0.001	-17.4228	0.0625313				novel_circ_001138	111.876	0.001	-16.7715	0.125037
novel_circ_002062	175.71	0.001	-17.4228	0.0625313				novel_circ_001309	111.876	0.001	-16.7715	0.125037
novel_circ_002080	175.71	0.001	-17.4228	0.0625313				novel_circ_001380	111.876	0.001	-16.7715	0.125037
novel_circ_002129	175.71	0.001	-17.4228	0.0625313				novel_circ_001471	111.876	0.001	-16.7715	0.125037
novel_circ_002211	175.71	0.001	-17.4228	0.0625313				novel_circ_001680	111.876	0.001	-16.7715	0.125037
novel_circ_002319	175.71	0.001	-17.4228	0.0625313				novel_circ_001702	111.876	0.001	-16.7715	0.125037
novel_circ_002416	175.71	0.001	-17.4228	0.0625313				novel_circ_001744	111.876	0.001	-16.7715	0.125037
novel_circ_002578	175.71	0.001	-17.4228	0.0625313				novel_circ_001793	111.876	0.001	-16.7715	0.125037
novel_circ_002583	175.71	0.001	-17.4228	0.0625313				novel_circ_001798	111.876	0.001	-16.7715	0.125037
novel_circ_002668	175.71	0.001	-17.4228	0.0625313				novel_circ_001824	111.876	0.001	-16.7715	0.125037
novel_circ_002902	175.71	0.001	-17.4228	0.0625313				novel_circ_001876	111.876	0.001	-16.7715	0.125037
novel_circ_002966	175.71	0.001	-17.4228	0.0625313				novel_circ_001890	111.876	0.001	-16.7715	0.125037
novel_circ_003090	175.71	0.001	-17.4228	0.0625313				novel_circ_001911	111.876	0.001	-16.7715	0.125037
novel_circ_000056	140.568	0.001	-17.1009	0.125037				novel_circ_002030	111.876	0.001	-16.7715	0.125037
novel_circ_000058	140.568	0.001	-17.1009	0.125037				novel_circ_002122	111.876	0.001	-16.7715	0.125037
novel_circ_000321	140.568	0.001	-17.1009	0.125037				novel_circ_002180	111.876	0.001	-16.7715	0.125037
novel_circ_000368	140.568	0.001	-17.1009	0.125037				novel_circ_002241	111.876	0.001	-16.7715	0.125037
novel_circ_000378	140.568	0.001	-17.1009	0.125037				novel_circ_002257	111.876	0.001	-16.7715	0.125037
novel_circ_000482	140.568	0.001	-17.1009	0.125037				novel_circ_002299	111.876	0.001	-16.7715	0.125037
novel_circ_000608	140.568	0.001	-17.1009	0.125037				novel_circ_002354	111.876	0.001	-16.7715	0.125037
novel_circ_000817	140.568	0.001	-17.1009	0.125037				novel_circ_002384	111.876	0.001	-16.7715	0.125037
novel_circ_000870	140.568	0.001	-17.1009	0.125037				novel_circ_002467	111.876	0.001	-16.7715	0.125037
novel_circ_000880	140.568	0.001	-17.1009	0.125037				novel_circ_002509	111.876	0.001	-16.7715	0.125037
novel_circ_000927	140.568	0.001	-17.1009	0.125037				novel_circ_002541	111.876	0.001	-16.7715	0.125037
novel_circ_000991	140.568	0.001	-17.1009	0.125037				novel_circ_002581	111.876	0.001	-16.7715	0.125037
novel_circ_001000	140.568	0.001	-17.1009	0.125037				novel_circ_002652	111.876	0.001	-16.7715	0.125037
novel_circ_001038	140.568	0.001	-17.1009	0.125037				novel_circ_002679	111.876	0.001	-16.7715	0.125037
novel_circ_001041	140.568	0.001	-17.1009	0.125037				novel_circ_002680	111.876	0.001	-16.7715	0.125037
novel_circ_001104	140.568	0.001	-17.1009	0.125037				novel_circ_002743	111.876	0.001	-16.7715	0.125037
novel_circ_001140	140.568	0.001	-17.1009	0.125037				novel_circ_002808	111.876	0.001	-16.7715	0.125037
novel_circ_001284	140.568	0.001	-17.1009	0.125037				novel_circ_002836	111.876	0.001	-16.7715	0.125037
novel_circ_001295	140.568	0.001	-17.1009	0.125037				novel_circ_002890	111.876	0.001	-16.7715	0.125037
novel_circ_001404	140.568	0.001	-17.1009	0.125037				novel_circ_002960	111.876	0.001	-16.7715	0.125037
novel_circ_001421	140.568	0.001	-17.1009	0.125037				novel_circ_002965	111.876	0.001	-16.7715	0.125037
novel_circ_001512	140.568	0.001	-17.1009	0.125037				novel_circ_000034	83.9067	0.001	-16.3565	0.250037
novel_circ_001557	140.568	0.001	-17.1009	0.125037				novel_circ_000062	83.9067	0.001	-16.3565	0.250037
novel_circ_001566	140.568	0.001	-17.1009	0.125037				novel_circ_000152	83.9067	0.001	-16.3565	0.250037
novel_circ_001585	140.568	0.001	-17.1009	0.125037				novel_circ_000178	83.9067	0.001	-16.3565	0.250037
novel_circ_001635	140.568	0.001	-17.1009	0.125037				novel_circ_000185	83.9067	0.001	-16.3565	0.250037
novel_circ_001650	140.568	0.001	-17.1009	0.125037				novel_circ_000242	83.9067	0.001	-16.3565	0.250037
novel_circ_001689	140.568	0.001	-17.1009	0.125037				novel_circ_000254	83.9067	0.001	-16.3565	0.250037
novel_circ_001724	140.568	0.001	-17.1009	0.125037				novel_circ_000343	83.9067	0.001	-16.3565	0.250037
novel_circ_001740	140.568	0.001	-17.1009	0.125037				novel_circ_000369	83.9067	0.001	-16.3565	0.250037
novel_circ_001760	140.568	0.001	-17.1009	0.125037				novel_circ_000421	83.9067	0.001	-16.3565	0.250037
novel_circ_001786	140.568	0.001	-17.1009	0.125037				novel_circ_000436	83.9067	0.001	-16.3565	0.250037
novel_circ_001829	140.568	0.001	-17.1009	0.125037				novel_circ_000440	83.9067	0.001	-16.3565	0.250037
novel_circ_001831	140.568	0.001	-17.1009	0.125037				novel_circ_000490	83.9067	0.001	-16.3565	0.250037
novel_circ_001849	140.568	0.001	-17.1009	0.125037				novel_circ_000523	83.9067	0.001	-16.3565	0.250037
novel_circ_001966	140.568	0.001	-17.1009	0.125037				novel_circ_000552	83.9067	0.001	-16.3565	0.250037
novel_circ_001974	140.568	0.001	-17.1009	0.125037				novel_circ_000722	83.9067	0.001	-16.3565	0.250037
novel_circ_001992	140.568	0.001	-17.1009	0.125037				novel_circ_000729	83.9067	0.001	-16.3565	0.250037
novel_circ_002055	140.568	0.001	-17.1009	0.125037				novel_circ_000787	83.9067	0.001	-16.3565	0.250037
novel_circ_002063	140.568	0.001	-17.1009	0.125037				novel_circ_000813	83.9067	0.001	-16.3565	0.250037
novel_circ_002088	140.568	0.001	-17.1009	0.125037				novel_circ_000815	83.9067	0.001	-16.3565	0.250037
novel_circ_002160	140.568	0.001	-17.1009	0.125037				novel_circ_000829	83.9067	0.001	-16.3565	0.250037
novel_circ_002210	140.568	0.001	-17.1009	0.125037				novel_circ_000831	83.9067	0.001	-16.3565	0.250037
novel_circ_002298	140.568	0.001	-17.1009	0.125037				novel_circ_000846	83.9067	0.001	-16.3565	0.250037
novel_circ_002351	140.568	0.001	-17.1009	0.125037				novel_circ_000925	83.9067	0.001	-16.3565	0.250037
novel_circ_002415	140.568	0.001	-17.1009	0.125037				novel_circ_000929	83.9067	0.001	-16.3565	0.250037
novel_circ_002479	140.568	0.001	-17.1009	0.125037				novel_circ_000947	83.9067	0.001	-16.3565	0.250037
novel_circ_002485	140.568	0.001	-17.1009	0.125037				novel_circ_000985	83.9067	0.001	-16.3565	0.250037
novel_circ_002507	140.568	0.001	-17.1009	0.125037				novel_circ_001008	83.9067	0.001	-16.3565	0.250037
novel_circ_002554	140.568	0.001	-17.1009	0.125037				novel_circ_001065	83.9067	0.001	-16.3565	0.250037
novel_circ_002649	140.568	0.001	-17.1009	0.125037				novel_circ_001078	83.9067	0.001	-16.3565	0.250037
novel_circ_002682	140.568	0.001	-17.1009	0.125037				novel_circ_001083	83.9067	0.001	-16.3565	0.250037
novel_circ_002820	140.568	0.001	-17.1009	0.125037				novel_circ_001132	83.9067	0.001	-16.3565	0.250037
novel_circ_002825	140.568	0.001	-17.1009	0.125037				novel_circ_001197	83.9067	0.001	-16.3565	0.250037
novel_circ_002832	140.568	0.001	-17.1009	0.125037				novel_circ_001242	83.9067	0.001	-16.3565	0.250037
novel_circ_002923	140.568	0.001	-17.1009	0.125037				novel_circ_001321	83.9067	0.001	-16.3565	0.250037
novel_circ_002968	140.568	0.001	-17.1009	0.125037				novel_circ_001405	83.9067	0.001	-16.3565	0.250037
novel_circ_003015	140.568	0.001	-17.1009	0.125037				novel_circ_001440	83.9067	0.001	-16.3565	0.250037
novel_circ_003072	140.568	0.001	-17.1009	0.125037				novel_circ_001509	83.9067	0.001	-16.3565	0.250037
novel_circ_003173	140.568	0.001	-17.1009	0.125037				novel_circ_001514	83.9067	0.001	-16.3565	0.250037
novel_circ_000001	105.426	0.001	-16.6859	0.250037				novel_circ_001516	83.9067	0.001	-16.3565	0.250037
novel_circ_000108	105.426	0.001	-16.6859	0.250037				novel_circ_001572	83.9067	0.001	-16.3565	0.250037
novel_circ_000224	105.426	0.001	-16.6859	0.250037				novel_circ_001577	83.9067	0.001	-16.3565	0.250037
novel_circ_000247	105.426	0.001	-16.6859	0.250037				novel_circ_001633	83.9067	0.001	-16.3565	0.250037
novel_circ_000273	105.426	0.001	-16.6859	0.250037				novel_circ_001652	83.9067	0.001	-16.3565	0.250037
novel_circ_000293	105.426	0.001	-16.6859	0.250037				novel_circ_001748	83.9067	0.001	-16.3565	0.250037
novel_circ_000303	105.426	0.001	-16.6859	0.250037				novel_circ_001774	83.9067	0.001	-16.3565	0.250037
novel_circ_000357	105.426	0.001	-16.6859	0.250037				novel_circ_001801	83.9067	0.001	-16.3565	0.250037
novel_circ_000362	105.426	0.001	-16.6859	0.250037				novel_circ_001851	83.9067	0.001	-16.3565	0.250037
novel_circ_000366	105.426	0.001	-16.6859	0.250037				novel_circ_001865	83.9067	0.001	-16.3565	0.250037
novel_circ_000370	105.426	0.001	-16.6859	0.250037				novel_circ_001941	83.9067	0.001	-16.3565	0.250037
novel_circ_000376	105.426	0.001	-16.6859	0.250037				novel_circ_001972	83.9067	0.001	-16.3565	0.250037
novel_circ_000380	105.426	0.001	-16.6859	0.250037				novel_circ_002000	83.9067	0.001	-16.3565	0.250037
novel_circ_000423	105.426	0.001	-16.6859	0.250037				novel_circ_002005	83.9067	0.001	-16.3565	0.250037
novel_circ_000514	105.426	0.001	-16.6859	0.250037				novel_circ_002029	83.9067	0.001	-16.3565	0.250037
novel_circ_000557	105.426	0.001	-16.6859	0.250037				novel_circ_002043	83.9067	0.001	-16.3565	0.250037
novel_circ_000582	105.426	0.001	-16.6859	0.250037				novel_circ_002113	83.9067	0.001	-16.3565	0.250037
novel_circ_000603	105.426	0.001	-16.6859	0.250037				novel_circ_002140	83.9067	0.001	-16.3565	0.250037
novel_circ_000894	105.426	0.001	-16.6859	0.250037				novel_circ_002155	83.9067	0.001	-16.3565	0.250037
novel_circ_000909	105.426	0.001	-16.6859	0.250037				novel_circ_002246	83.9067	0.001	-16.3565	0.250037
novel_circ_000946	105.426	0.001	-16.6859	0.250037				novel_circ_002251	83.9067	0.001	-16.3565	0.250037
novel_circ_000952	105.426	0.001	-16.6859	0.250037				novel_circ_002289	83.9067	0.001	-16.3565	0.250037
novel_circ_000953	105.426	0.001	-16.6859	0.250037				novel_circ_002359	83.9067	0.001	-16.3565	0.250037
novel_circ_000998	105.426	0.001	-16.6859	0.250037				novel_circ_002389	83.9067	0.001	-16.3565	0.250037
novel_circ_001014	105.426	0.001	-16.6859	0.250037				novel_circ_002429	83.9067	0.001	-16.3565	0.250037
novel_circ_001031	105.426	0.001	-16.6859	0.250037				novel_circ_002434	83.9067	0.001	-16.3565	0.250037
novel_circ_001054	105.426	0.001	-16.6859	0.250037				novel_circ_002564	83.9067	0.001	-16.3565	0.250037
novel_circ_001120	105.426	0.001	-16.6859	0.250037				novel_circ_002571	83.9067	0.001	-16.3565	0.250037
novel_circ_001226	105.426	0.001	-16.6859	0.250037				novel_circ_002588	83.9067	0.001	-16.3565	0.250037
novel_circ_001230	105.426	0.001	-16.6859	0.250037				novel_circ_002670	83.9067	0.001	-16.3565	0.250037
novel_circ_001310	105.426	0.001	-16.6859	0.250037				novel_circ_002676	83.9067	0.001	-16.3565	0.250037
novel_circ_001386	105.426	0.001	-16.6859	0.250037				novel_circ_002705	83.9067	0.001	-16.3565	0.250037
novel_circ_001423	105.426	0.001	-16.6859	0.250037				novel_circ_002711	83.9067	0.001	-16.3565	0.250037
novel_circ_001439	105.426	0.001	-16.6859	0.250037				novel_circ_002715	83.9067	0.001	-16.3565	0.250037
novel_circ_001448	105.426	0.001	-16.6859	0.250037				novel_circ_002816	83.9067	0.001	-16.3565	0.250037
novel_circ_001470	105.426	0.001	-16.6859	0.250037				novel_circ_002875	83.9067	0.001	-16.3565	0.250037
novel_circ_001564	105.426	0.001	-16.6859	0.250037				novel_circ_002881	83.9067	0.001	-16.3565	0.250037
novel_circ_001616	105.426	0.001	-16.6859	0.250037				novel_circ_002934	83.9067	0.001	-16.3565	0.250037
novel_circ_001624	105.426	0.001	-16.6859	0.250037				novel_circ_002957	83.9067	0.001	-16.3565	0.250037
novel_circ_001683	105.426	0.001	-16.6859	0.250037				novel_circ_002993	83.9067	0.001	-16.3565	0.250037
novel_circ_001887	105.426	0.001	-16.6859	0.250037				novel_circ_003003	83.9067	0.001	-16.3565	0.250037
novel_circ_001906	105.426	0.001	-16.6859	0.250037				novel_circ_003102	83.9067	0.001	-16.3565	0.250037
novel_circ_001939	105.426	0.001	-16.6859	0.250037				novel_circ_003103	83.9067	0.001	-16.3565	0.250037
novel_circ_001962	105.426	0.001	-16.6859	0.250037				novel_circ_003140	83.9067	0.001	-16.3565	0.250037
novel_circ_001997	105.426	0.001	-16.6859	0.250037				novel_circ_003144	83.9067	0.001	-16.3565	0.250037
novel_circ_002010	105.426	0.001	-16.6859	0.250037				novel_circ_000011	55.9378	0.001	-15.7715	0.500025
novel_circ_002037	105.426	0.001	-16.6859	0.250037				novel_circ_000025	55.9378	0.001	-15.7715	0.500025
novel_circ_002057	105.426	0.001	-16.6859	0.250037				novel_circ_000038	55.9378	0.001	-15.7715	0.500025
novel_circ_002083	105.426	0.001	-16.6859	0.250037				novel_circ_000042	55.9378	0.001	-15.7715	0.500025
novel_circ_002093	105.426	0.001	-16.6859	0.250037				novel_circ_000053	55.9378	0.001	-15.7715	0.500025
novel_circ_002116	105.426	0.001	-16.6859	0.250037				novel_circ_000075	55.9378	0.001	-15.7715	0.500025
novel_circ_002203	105.426	0.001	-16.6859	0.250037				novel_circ_000092	55.9378	0.001	-15.7715	0.500025
novel_circ_002218	105.426	0.001	-16.6859	0.250037				novel_circ_000103	55.9378	0.001	-15.7715	0.500025
novel_circ_002254	105.426	0.001	-16.6859	0.250037				novel_circ_000125	55.9378	0.001	-15.7715	0.500025
novel_circ_002279	105.426	0.001	-16.6859	0.250037				novel_circ_000146	55.9378	0.001	-15.7715	0.500025
novel_circ_002332	105.426	0.001	-16.6859	0.250037				novel_circ_000149	55.9378	0.001	-15.7715	0.500025
novel_circ_002347	105.426	0.001	-16.6859	0.250037				novel_circ_000166	55.9378	0.001	-15.7715	0.500025
novel_circ_002352	105.426	0.001	-16.6859	0.250037				novel_circ_000169	55.9378	0.001	-15.7715	0.500025
novel_circ_002379	105.426	0.001	-16.6859	0.250037				novel_circ_000183	55.9378	0.001	-15.7715	0.500025
novel_circ_002417	105.426	0.001	-16.6859	0.250037				novel_circ_000212	55.9378	0.001	-15.7715	0.500025
novel_circ_002458	105.426	0.001	-16.6859	0.250037				novel_circ_000241	55.9378	0.001	-15.7715	0.500025
novel_circ_002495	105.426	0.001	-16.6859	0.250037				novel_circ_000260	55.9378	0.001	-15.7715	0.500025
novel_circ_002510	105.426	0.001	-16.6859	0.250037				novel_circ_000261	55.9378	0.001	-15.7715	0.500025
novel_circ_002534	105.426	0.001	-16.6859	0.250037				novel_circ_000274	55.9378	0.001	-15.7715	0.500025
novel_circ_002614	105.426	0.001	-16.6859	0.250037				novel_circ_000289	55.9378	0.001	-15.7715	0.500025
novel_circ_002661	105.426	0.001	-16.6859	0.250037				novel_circ_000304	55.9378	0.001	-15.7715	0.500025
novel_circ_002719	105.426	0.001	-16.6859	0.250037				novel_circ_000344	55.9378	0.001	-15.7715	0.500025
novel_circ_002834	105.426	0.001	-16.6859	0.250037				novel_circ_000373	55.9378	0.001	-15.7715	0.500025
novel_circ_002858	105.426	0.001	-16.6859	0.250037				novel_circ_000387	55.9378	0.001	-15.7715	0.500025
novel_circ_002893	105.426	0.001	-16.6859	0.250037				novel_circ_000402	55.9378	0.001	-15.7715	0.500025
novel_circ_002911	105.426	0.001	-16.6859	0.250037				novel_circ_000407	55.9378	0.001	-15.7715	0.500025
novel_circ_002936	105.426	0.001	-16.6859	0.250037				novel_circ_000413	55.9378	0.001	-15.7715	0.500025
novel_circ_003017	105.426	0.001	-16.6859	0.250037				novel_circ_000416	55.9378	0.001	-15.7715	0.500025
novel_circ_003035	105.426	0.001	-16.6859	0.250037				novel_circ_000419	55.9378	0.001	-15.7715	0.500025
novel_circ_003164	105.426	0.001	-16.6859	0.250037				novel_circ_000422	55.9378	0.001	-15.7715	0.500025
novel_circ_000002	70.2839	0.001	-16.1009	0.500025				novel_circ_000453	55.9378	0.001	-15.7715	0.500025
novel_circ_000008	70.2839	0.001	-16.1009	0.500025				novel_circ_000467	55.9378	0.001	-15.7715	0.500025
novel_circ_000035	70.2839	0.001	-16.1009	0.500025				novel_circ_000471	55.9378	0.001	-15.7715	0.500025
novel_circ_000049	70.2839	0.001	-16.1009	0.500025				novel_circ_000480	55.9378	0.001	-15.7715	0.500025
novel_circ_000055	70.2839	0.001	-16.1009	0.500025				novel_circ_000500	55.9378	0.001	-15.7715	0.500025
novel_circ_000059	70.2839	0.001	-16.1009	0.500025				novel_circ_000509	55.9378	0.001	-15.7715	0.500025
novel_circ_000077	70.2839	0.001	-16.1009	0.500025				novel_circ_000521	55.9378	0.001	-15.7715	0.500025
novel_circ_000079	70.2839	0.001	-16.1009	0.500025				novel_circ_000535	55.9378	0.001	-15.7715	0.500025
novel_circ_000082	70.2839	0.001	-16.1009	0.500025				novel_circ_000536	55.9378	0.001	-15.7715	0.500025
novel_circ_000099	70.2839	0.001	-16.1009	0.500025				novel_circ_000542	55.9378	0.001	-15.7715	0.500025
novel_circ_000117	70.2839	0.001	-16.1009	0.500025				novel_circ_000544	55.9378	0.001	-15.7715	0.500025
novel_circ_000158	70.2839	0.001	-16.1009	0.500025				novel_circ_000547	55.9378	0.001	-15.7715	0.500025
novel_circ_000163	70.2839	0.001	-16.1009	0.500025				novel_circ_000565	55.9378	0.001	-15.7715	0.500025
novel_circ_000189	70.2839	0.001	-16.1009	0.500025				novel_circ_000567	55.9378	0.001	-15.7715	0.500025
novel_circ_000192	70.2839	0.001	-16.1009	0.500025				novel_circ_000568	55.9378	0.001	-15.7715	0.500025
novel_circ_000197	70.2839	0.001	-16.1009	0.500025				novel_circ_000584	55.9378	0.001	-15.7715	0.500025
novel_circ_000204	70.2839	0.001	-16.1009	0.500025				novel_circ_000594	55.9378	0.001	-15.7715	0.500025
novel_circ_000211	70.2839	0.001	-16.1009	0.500025				novel_circ_000600	55.9378	0.001	-15.7715	0.500025
novel_circ_000215	70.2839	0.001	-16.1009	0.500025				novel_circ_000615	55.9378	0.001	-15.7715	0.500025
novel_circ_000222	70.2839	0.001	-16.1009	0.500025				novel_circ_000625	55.9378	0.001	-15.7715	0.500025
novel_circ_000229	70.2839	0.001	-16.1009	0.500025				novel_circ_000626	55.9378	0.001	-15.7715	0.500025
novel_circ_000231	70.2839	0.001	-16.1009	0.500025				novel_circ_000658	55.9378	0.001	-15.7715	0.500025
novel_circ_000245	70.2839	0.001	-16.1009	0.500025				novel_circ_000659	55.9378	0.001	-15.7715	0.500025
novel_circ_000277	70.2839	0.001	-16.1009	0.500025				novel_circ_000667	55.9378	0.001	-15.7715	0.500025
novel_circ_000283	70.2839	0.001	-16.1009	0.500025				novel_circ_000672	55.9378	0.001	-15.7715	0.500025
novel_circ_000296	70.2839	0.001	-16.1009	0.500025				novel_circ_000677	55.9378	0.001	-15.7715	0.500025
novel_circ_000307	70.2839	0.001	-16.1009	0.500025				novel_circ_000680	55.9378	0.001	-15.7715	0.500025
novel_circ_000323	70.2839	0.001	-16.1009	0.500025				novel_circ_000693	55.9378	0.001	-15.7715	0.500025
novel_circ_000359	70.2839	0.001	-16.1009	0.500025				novel_circ_000711	55.9378	0.001	-15.7715	0.500025
novel_circ_000371	70.2839	0.001	-16.1009	0.500025				novel_circ_000713	55.9378	0.001	-15.7715	0.500025
novel_circ_000427	70.2839	0.001	-16.1009	0.500025				novel_circ_000727	55.9378	0.001	-15.7715	0.500025
novel_circ_000430	70.2839	0.001	-16.1009	0.500025				novel_circ_000742	55.9378	0.001	-15.7715	0.500025
novel_circ_000431	70.2839	0.001	-16.1009	0.500025				novel_circ_000746	55.9378	0.001	-15.7715	0.500025
novel_circ_000437	70.2839	0.001	-16.1009	0.500025				novel_circ_000755	55.9378	0.001	-15.7715	0.500025
novel_circ_000469	70.2839	0.001	-16.1009	0.500025				novel_circ_000757	55.9378	0.001	-15.7715	0.500025
novel_circ_000478	70.2839	0.001	-16.1009	0.500025				novel_circ_000758	55.9378	0.001	-15.7715	0.500025
novel_circ_000508	70.2839	0.001	-16.1009	0.500025				novel_circ_000760	55.9378	0.001	-15.7715	0.500025
novel_circ_000513	70.2839	0.001	-16.1009	0.500025				novel_circ_000761	55.9378	0.001	-15.7715	0.500025
novel_circ_000517	70.2839	0.001	-16.1009	0.500025				novel_circ_000794	55.9378	0.001	-15.7715	0.500025
novel_circ_000528	70.2839	0.001	-16.1009	0.500025				novel_circ_000801	55.9378	0.001	-15.7715	0.500025
novel_circ_000539	70.2839	0.001	-16.1009	0.500025				novel_circ_000809	55.9378	0.001	-15.7715	0.500025
novel_circ_000541	70.2839	0.001	-16.1009	0.500025				novel_circ_000822	55.9378	0.001	-15.7715	0.500025
novel_circ_000569	70.2839	0.001	-16.1009	0.500025				novel_circ_000826	55.9378	0.001	-15.7715	0.500025
novel_circ_000655	70.2839	0.001	-16.1009	0.500025				novel_circ_000828	55.9378	0.001	-15.7715	0.500025
novel_circ_000682	70.2839	0.001	-16.1009	0.500025				novel_circ_000852	55.9378	0.001	-15.7715	0.500025
novel_circ_000731	70.2839	0.001	-16.1009	0.500025				novel_circ_000855	55.9378	0.001	-15.7715	0.500025
novel_circ_000762	70.2839	0.001	-16.1009	0.500025				novel_circ_000862	55.9378	0.001	-15.7715	0.500025
novel_circ_000816	70.2839	0.001	-16.1009	0.500025				novel_circ_000869	55.9378	0.001	-15.7715	0.500025
novel_circ_000856	70.2839	0.001	-16.1009	0.500025				novel_circ_000876	55.9378	0.001	-15.7715	0.500025
novel_circ_000858	70.2839	0.001	-16.1009	0.500025				novel_circ_000881	55.9378	0.001	-15.7715	0.500025
novel_circ_000865	70.2839	0.001	-16.1009	0.500025				novel_circ_000888	55.9378	0.001	-15.7715	0.500025
novel_circ_000866	70.2839	0.001	-16.1009	0.500025				novel_circ_000897	55.9378	0.001	-15.7715	0.500025
novel_circ_000868	70.2839	0.001	-16.1009	0.500025				novel_circ_000931	55.9378	0.001	-15.7715	0.500025
novel_circ_000871	70.2839	0.001	-16.1009	0.500025				novel_circ_000948	55.9378	0.001	-15.7715	0.500025
novel_circ_000899	70.2839	0.001	-16.1009	0.500025				novel_circ_000950	55.9378	0.001	-15.7715	0.500025
novel_circ_000910	70.2839	0.001	-16.1009	0.500025				novel_circ_000954	55.9378	0.001	-15.7715	0.500025
novel_circ_000913	70.2839	0.001	-16.1009	0.500025				novel_circ_000976	55.9378	0.001	-15.7715	0.500025
novel_circ_000915	70.2839	0.001	-16.1009	0.500025				novel_circ_000988	55.9378	0.001	-15.7715	0.500025
novel_circ_000937	70.2839	0.001	-16.1009	0.500025				novel_circ_000992	55.9378	0.001	-15.7715	0.500025
novel_circ_000939	70.2839	0.001	-16.1009	0.500025				novel_circ_001005	55.9378	0.001	-15.7715	0.500025
novel_circ_000941	70.2839	0.001	-16.1009	0.500025				novel_circ_001006	55.9378	0.001	-15.7715	0.500025
novel_circ_000963	70.2839	0.001	-16.1009	0.500025				novel_circ_001009	55.9378	0.001	-15.7715	0.500025
novel_circ_000982	70.2839	0.001	-16.1009	0.500025				novel_circ_001017	55.9378	0.001	-15.7715	0.500025
novel_circ_001013	70.2839	0.001	-16.1009	0.500025				novel_circ_001019	55.9378	0.001	-15.7715	0.500025
novel_circ_001015	70.2839	0.001	-16.1009	0.500025				novel_circ_001034	55.9378	0.001	-15.7715	0.500025
novel_circ_001025	70.2839	0.001	-16.1009	0.500025				novel_circ_001043	55.9378	0.001	-15.7715	0.500025
novel_circ_001033	70.2839	0.001	-16.1009	0.500025				novel_circ_001044	55.9378	0.001	-15.7715	0.500025
novel_circ_001036	70.2839	0.001	-16.1009	0.500025				novel_circ_001046	55.9378	0.001	-15.7715	0.500025
novel_circ_001062	70.2839	0.001	-16.1009	0.500025				novel_circ_001050	55.9378	0.001	-15.7715	0.500025
novel_circ_001064	70.2839	0.001	-16.1009	0.500025				novel_circ_001060	55.9378	0.001	-15.7715	0.500025
novel_circ_001067	70.2839	0.001	-16.1009	0.500025				novel_circ_001068	55.9378	0.001	-15.7715	0.500025
novel_circ_001075	70.2839	0.001	-16.1009	0.500025				novel_circ_001081	55.9378	0.001	-15.7715	0.500025
novel_circ_001089	70.2839	0.001	-16.1009	0.500025				novel_circ_001115	55.9378	0.001	-15.7715	0.500025
novel_circ_001093	70.2839	0.001	-16.1009	0.500025				novel_circ_001116	55.9378	0.001	-15.7715	0.500025
novel_circ_001112	70.2839	0.001	-16.1009	0.500025				novel_circ_001118	55.9378	0.001	-15.7715	0.500025
novel_circ_001139	70.2839	0.001	-16.1009	0.500025				novel_circ_001119	55.9378	0.001	-15.7715	0.500025
novel_circ_001143	70.2839	0.001	-16.1009	0.500025				novel_circ_001121	55.9378	0.001	-15.7715	0.500025
novel_circ_001167	70.2839	0.001	-16.1009	0.500025				novel_circ_001125	55.9378	0.001	-15.7715	0.500025
novel_circ_001177	70.2839	0.001	-16.1009	0.500025				novel_circ_001149	55.9378	0.001	-15.7715	0.500025
novel_circ_001207	70.2839	0.001	-16.1009	0.500025				novel_circ_001164	55.9378	0.001	-15.7715	0.500025
novel_circ_001223	70.2839	0.001	-16.1009	0.500025				novel_circ_001165	55.9378	0.001	-15.7715	0.500025
novel_circ_001229	70.2839	0.001	-16.1009	0.500025				novel_circ_001168	55.9378	0.001	-15.7715	0.500025
novel_circ_001234	70.2839	0.001	-16.1009	0.500025				novel_circ_001184	55.9378	0.001	-15.7715	0.500025
novel_circ_001239	70.2839	0.001	-16.1009	0.500025				novel_circ_001195	55.9378	0.001	-15.7715	0.500025
novel_circ_001263	70.2839	0.001	-16.1009	0.500025				novel_circ_001211	55.9378	0.001	-15.7715	0.500025
novel_circ_001278	70.2839	0.001	-16.1009	0.500025				novel_circ_001213	55.9378	0.001	-15.7715	0.500025
novel_circ_001302	70.2839	0.001	-16.1009	0.500025				novel_circ_001215	55.9378	0.001	-15.7715	0.500025
novel_circ_001305	70.2839	0.001	-16.1009	0.500025				novel_circ_001220	55.9378	0.001	-15.7715	0.500025
novel_circ_001312	70.2839	0.001	-16.1009	0.500025				novel_circ_001228	55.9378	0.001	-15.7715	0.500025
novel_circ_001313	70.2839	0.001	-16.1009	0.500025				novel_circ_001249	55.9378	0.001	-15.7715	0.500025
novel_circ_001320	70.2839	0.001	-16.1009	0.500025				novel_circ_001253	55.9378	0.001	-15.7715	0.500025
novel_circ_001325	70.2839	0.001	-16.1009	0.500025				novel_circ_001254	55.9378	0.001	-15.7715	0.500025
novel_circ_001328	70.2839	0.001	-16.1009	0.500025				novel_circ_001279	55.9378	0.001	-15.7715	0.500025
novel_circ_001335	70.2839	0.001	-16.1009	0.500025				novel_circ_001287	55.9378	0.001	-15.7715	0.500025
novel_circ_001338	70.2839	0.001	-16.1009	0.500025				novel_circ_001290	55.9378	0.001	-15.7715	0.500025
novel_circ_001349	70.2839	0.001	-16.1009	0.500025				novel_circ_001292	55.9378	0.001	-15.7715	0.500025
novel_circ_001355	70.2839	0.001	-16.1009	0.500025				novel_circ_001315	55.9378	0.001	-15.7715	0.500025
novel_circ_001356	70.2839	0.001	-16.1009	0.500025				novel_circ_001316	55.9378	0.001	-15.7715	0.500025
novel_circ_001381	70.2839	0.001	-16.1009	0.500025				novel_circ_001334	55.9378	0.001	-15.7715	0.500025
novel_circ_001412	70.2839	0.001	-16.1009	0.500025				novel_circ_001368	55.9378	0.001	-15.7715	0.500025
novel_circ_001428	70.2839	0.001	-16.1009	0.500025				novel_circ_001370	55.9378	0.001	-15.7715	0.500025
novel_circ_001451	70.2839	0.001	-16.1009	0.500025				novel_circ_001372	55.9378	0.001	-15.7715	0.500025
novel_circ_001481	70.2839	0.001	-16.1009	0.500025				novel_circ_001385	55.9378	0.001	-15.7715	0.500025
novel_circ_001482	70.2839	0.001	-16.1009	0.500025				novel_circ_001392	55.9378	0.001	-15.7715	0.500025
novel_circ_001500	70.2839	0.001	-16.1009	0.500025				novel_circ_001400	55.9378	0.001	-15.7715	0.500025
novel_circ_001503	70.2839	0.001	-16.1009	0.500025				novel_circ_001411	55.9378	0.001	-15.7715	0.500025
novel_circ_001522	70.2839	0.001	-16.1009	0.500025				novel_circ_001416	55.9378	0.001	-15.7715	0.500025
novel_circ_001530	70.2839	0.001	-16.1009	0.500025				novel_circ_001419	55.9378	0.001	-15.7715	0.500025
novel_circ_001544	70.2839	0.001	-16.1009	0.500025				novel_circ_001430	55.9378	0.001	-15.7715	0.500025
novel_circ_001548	70.2839	0.001	-16.1009	0.500025				novel_circ_001434	55.9378	0.001	-15.7715	0.500025
novel_circ_001563	70.2839	0.001	-16.1009	0.500025				novel_circ_001501	55.9378	0.001	-15.7715	0.500025
novel_circ_001586	70.2839	0.001	-16.1009	0.500025				novel_circ_001504	55.9378	0.001	-15.7715	0.500025
novel_circ_001631	70.2839	0.001	-16.1009	0.500025				novel_circ_001521	55.9378	0.001	-15.7715	0.500025
novel_circ_001641	70.2839	0.001	-16.1009	0.500025				novel_circ_001526	55.9378	0.001	-15.7715	0.500025
novel_circ_001644	70.2839	0.001	-16.1009	0.500025				novel_circ_001545	55.9378	0.001	-15.7715	0.500025
novel_circ_001661	70.2839	0.001	-16.1009	0.500025				novel_circ_001550	55.9378	0.001	-15.7715	0.500025
novel_circ_001673	70.2839	0.001	-16.1009	0.500025				novel_circ_001587	55.9378	0.001	-15.7715	0.500025
novel_circ_001688	70.2839	0.001	-16.1009	0.500025				novel_circ_001600	55.9378	0.001	-15.7715	0.500025
novel_circ_001698	70.2839	0.001	-16.1009	0.500025				novel_circ_001655	55.9378	0.001	-15.7715	0.500025
novel_circ_001707	70.2839	0.001	-16.1009	0.500025				novel_circ_001656	55.9378	0.001	-15.7715	0.500025
novel_circ_001712	70.2839	0.001	-16.1009	0.500025				novel_circ_001660	55.9378	0.001	-15.7715	0.500025
novel_circ_001716	70.2839	0.001	-16.1009	0.500025				novel_circ_001671	55.9378	0.001	-15.7715	0.500025
novel_circ_001727	70.2839	0.001	-16.1009	0.500025				novel_circ_001710	55.9378	0.001	-15.7715	0.500025
novel_circ_001733	70.2839	0.001	-16.1009	0.500025				novel_circ_001719	55.9378	0.001	-15.7715	0.500025
novel_circ_001735	70.2839	0.001	-16.1009	0.500025				novel_circ_001756	55.9378	0.001	-15.7715	0.500025
novel_circ_001758	70.2839	0.001	-16.1009	0.500025				novel_circ_001765	55.9378	0.001	-15.7715	0.500025
novel_circ_001776	70.2839	0.001	-16.1009	0.500025				novel_circ_001767	55.9378	0.001	-15.7715	0.500025
novel_circ_001778	70.2839	0.001	-16.1009	0.500025				novel_circ_001788	55.9378	0.001	-15.7715	0.500025
novel_circ_001783	70.2839	0.001	-16.1009	0.500025				novel_circ_001789	55.9378	0.001	-15.7715	0.500025
novel_circ_001791	70.2839	0.001	-16.1009	0.500025				novel_circ_001803	55.9378	0.001	-15.7715	0.500025
novel_circ_001804	70.2839	0.001	-16.1009	0.500025				novel_circ_001812	55.9378	0.001	-15.7715	0.500025
novel_circ_001805	70.2839	0.001	-16.1009	0.500025				novel_circ_001837	55.9378	0.001	-15.7715	0.500025
novel_circ_001813	70.2839	0.001	-16.1009	0.500025				novel_circ_001846	55.9378	0.001	-15.7715	0.500025
novel_circ_001825	70.2839	0.001	-16.1009	0.500025				novel_circ_001848	55.9378	0.001	-15.7715	0.500025
novel_circ_001826	70.2839	0.001	-16.1009	0.500025				novel_circ_001854	55.9378	0.001	-15.7715	0.500025
novel_circ_001855	70.2839	0.001	-16.1009	0.500025				novel_circ_001884	55.9378	0.001	-15.7715	0.500025
novel_circ_001857	70.2839	0.001	-16.1009	0.500025				novel_circ_001892	55.9378	0.001	-15.7715	0.500025
novel_circ_001872	70.2839	0.001	-16.1009	0.500025				novel_circ_001907	55.9378	0.001	-15.7715	0.500025
novel_circ_001885	70.2839	0.001	-16.1009	0.500025				novel_circ_001949	55.9378	0.001	-15.7715	0.500025
novel_circ_001886	70.2839	0.001	-16.1009	0.500025				novel_circ_001950	55.9378	0.001	-15.7715	0.500025
novel_circ_001898	70.2839	0.001	-16.1009	0.500025				novel_circ_001954	55.9378	0.001	-15.7715	0.500025
novel_circ_001912	70.2839	0.001	-16.1009	0.500025				novel_circ_001977	55.9378	0.001	-15.7715	0.500025
novel_circ_001944	70.2839	0.001	-16.1009	0.500025				novel_circ_002020	55.9378	0.001	-15.7715	0.500025
novel_circ_001947	70.2839	0.001	-16.1009	0.500025				novel_circ_002023	55.9378	0.001	-15.7715	0.500025
novel_circ_001948	70.2839	0.001	-16.1009	0.500025				novel_circ_002027	55.9378	0.001	-15.7715	0.500025
novel_circ_001953	70.2839	0.001	-16.1009	0.500025				novel_circ_002032	55.9378	0.001	-15.7715	0.500025
novel_circ_001956	70.2839	0.001	-16.1009	0.500025				novel_circ_002052	55.9378	0.001	-15.7715	0.500025
novel_circ_001958	70.2839	0.001	-16.1009	0.500025				novel_circ_002073	55.9378	0.001	-15.7715	0.500025
novel_circ_001963	70.2839	0.001	-16.1009	0.500025				novel_circ_002079	55.9378	0.001	-15.7715	0.500025
novel_circ_001968	70.2839	0.001	-16.1009	0.500025				novel_circ_002097	55.9378	0.001	-15.7715	0.500025
novel_circ_001969	70.2839	0.001	-16.1009	0.500025				novel_circ_002118	55.9378	0.001	-15.7715	0.500025
novel_circ_001978	70.2839	0.001	-16.1009	0.500025				novel_circ_002120	55.9378	0.001	-15.7715	0.500025
novel_circ_002001	70.2839	0.001	-16.1009	0.500025				novel_circ_002121	55.9378	0.001	-15.7715	0.500025
novel_circ_002016	70.2839	0.001	-16.1009	0.500025				novel_circ_002145	55.9378	0.001	-15.7715	0.500025
novel_circ_002050	70.2839	0.001	-16.1009	0.500025				novel_circ_002147	55.9378	0.001	-15.7715	0.500025
novel_circ_002067	70.2839	0.001	-16.1009	0.500025				novel_circ_002152	55.9378	0.001	-15.7715	0.500025
novel_circ_002077	70.2839	0.001	-16.1009	0.500025				novel_circ_002157	55.9378	0.001	-15.7715	0.500025
novel_circ_002089	70.2839	0.001	-16.1009	0.500025				novel_circ_002193	55.9378	0.001	-15.7715	0.500025
novel_circ_002100	70.2839	0.001	-16.1009	0.500025				novel_circ_002205	55.9378	0.001	-15.7715	0.500025
novel_circ_002102	70.2839	0.001	-16.1009	0.500025				novel_circ_002213	55.9378	0.001	-15.7715	0.500025
novel_circ_002106	70.2839	0.001	-16.1009	0.500025				novel_circ_002232	55.9378	0.001	-15.7715	0.500025
novel_circ_002112	70.2839	0.001	-16.1009	0.500025				novel_circ_002244	55.9378	0.001	-15.7715	0.500025
novel_circ_002132	70.2839	0.001	-16.1009	0.500025				novel_circ_002249	55.9378	0.001	-15.7715	0.500025
novel_circ_002136	70.2839	0.001	-16.1009	0.500025				novel_circ_002252	55.9378	0.001	-15.7715	0.500025
novel_circ_002138	70.2839	0.001	-16.1009	0.500025				novel_circ_002266	55.9378	0.001	-15.7715	0.500025
novel_circ_002141	70.2839	0.001	-16.1009	0.500025				novel_circ_002292	55.9378	0.001	-15.7715	0.500025
novel_circ_002161	70.2839	0.001	-16.1009	0.500025				novel_circ_002302	55.9378	0.001	-15.7715	0.500025
novel_circ_002179	70.2839	0.001	-16.1009	0.500025				novel_circ_002307	55.9378	0.001	-15.7715	0.500025
novel_circ_002181	70.2839	0.001	-16.1009	0.500025				novel_circ_002312	55.9378	0.001	-15.7715	0.500025
novel_circ_002187	70.2839	0.001	-16.1009	0.500025				novel_circ_002320	55.9378	0.001	-15.7715	0.500025
novel_circ_002197	70.2839	0.001	-16.1009	0.500025				novel_circ_002325	55.9378	0.001	-15.7715	0.500025
novel_circ_002209	70.2839	0.001	-16.1009	0.500025				novel_circ_002336	55.9378	0.001	-15.7715	0.500025
novel_circ_002234	70.2839	0.001	-16.1009	0.500025				novel_circ_002341	55.9378	0.001	-15.7715	0.500025
novel_circ_002242	70.2839	0.001	-16.1009	0.500025				novel_circ_002344	55.9378	0.001	-15.7715	0.500025
novel_circ_002247	70.2839	0.001	-16.1009	0.500025				novel_circ_002346	55.9378	0.001	-15.7715	0.500025
novel_circ_002259	70.2839	0.001	-16.1009	0.500025				novel_circ_002348	55.9378	0.001	-15.7715	0.500025
novel_circ_002277	70.2839	0.001	-16.1009	0.500025				novel_circ_002362	55.9378	0.001	-15.7715	0.500025
novel_circ_002281	70.2839	0.001	-16.1009	0.500025				novel_circ_002368	55.9378	0.001	-15.7715	0.500025
novel_circ_002282	70.2839	0.001	-16.1009	0.500025				novel_circ_002372	55.9378	0.001	-15.7715	0.500025
novel_circ_002287	70.2839	0.001	-16.1009	0.500025				novel_circ_002391	55.9378	0.001	-15.7715	0.500025
novel_circ_002290	70.2839	0.001	-16.1009	0.500025				novel_circ_002396	55.9378	0.001	-15.7715	0.500025
novel_circ_002303	70.2839	0.001	-16.1009	0.500025				novel_circ_002401	55.9378	0.001	-15.7715	0.500025
novel_circ_002304	70.2839	0.001	-16.1009	0.500025				novel_circ_002408	55.9378	0.001	-15.7715	0.500025
novel_circ_002310	70.2839	0.001	-16.1009	0.500025				novel_circ_002426	55.9378	0.001	-15.7715	0.500025
novel_circ_002340	70.2839	0.001	-16.1009	0.500025				novel_circ_002448	55.9378	0.001	-15.7715	0.500025
novel_circ_002350	70.2839	0.001	-16.1009	0.500025				novel_circ_002454	55.9378	0.001	-15.7715	0.500025
novel_circ_002397	70.2839	0.001	-16.1009	0.500025				novel_circ_002465	55.9378	0.001	-15.7715	0.500025
novel_circ_002411	70.2839	0.001	-16.1009	0.500025				novel_circ_002471	55.9378	0.001	-15.7715	0.500025
novel_circ_002412	70.2839	0.001	-16.1009	0.500025				novel_circ_002480	55.9378	0.001	-15.7715	0.500025
novel_circ_002414	70.2839	0.001	-16.1009	0.500025				novel_circ_002487	55.9378	0.001	-15.7715	0.500025
novel_circ_002430	70.2839	0.001	-16.1009	0.500025				novel_circ_002498	55.9378	0.001	-15.7715	0.500025
novel_circ_002438	70.2839	0.001	-16.1009	0.500025				novel_circ_002511	55.9378	0.001	-15.7715	0.500025
novel_circ_002460	70.2839	0.001	-16.1009	0.500025				novel_circ_002529	55.9378	0.001	-15.7715	0.500025
novel_circ_002470	70.2839	0.001	-16.1009	0.500025				novel_circ_002535	55.9378	0.001	-15.7715	0.500025
novel_circ_002476	70.2839	0.001	-16.1009	0.500025				novel_circ_002537	55.9378	0.001	-15.7715	0.500025
novel_circ_002478	70.2839	0.001	-16.1009	0.500025				novel_circ_002539	55.9378	0.001	-15.7715	0.500025
novel_circ_002483	70.2839	0.001	-16.1009	0.500025				novel_circ_002573	55.9378	0.001	-15.7715	0.500025
novel_circ_002484	70.2839	0.001	-16.1009	0.500025				novel_circ_002577	55.9378	0.001	-15.7715	0.500025
novel_circ_002489	70.2839	0.001	-16.1009	0.500025				novel_circ_002586	55.9378	0.001	-15.7715	0.500025
novel_circ_002492	70.2839	0.001	-16.1009	0.500025				novel_circ_002587	55.9378	0.001	-15.7715	0.500025
novel_circ_002494	70.2839	0.001	-16.1009	0.500025				novel_circ_002612	55.9378	0.001	-15.7715	0.500025
novel_circ_002501	70.2839	0.001	-16.1009	0.500025				novel_circ_002627	55.9378	0.001	-15.7715	0.500025
novel_circ_002540	70.2839	0.001	-16.1009	0.500025				novel_circ_002646	55.9378	0.001	-15.7715	0.500025
novel_circ_002595	70.2839	0.001	-16.1009	0.500025				novel_circ_002648	55.9378	0.001	-15.7715	0.500025
novel_circ_002615	70.2839	0.001	-16.1009	0.500025				novel_circ_002666	55.9378	0.001	-15.7715	0.500025
novel_circ_002618	70.2839	0.001	-16.1009	0.500025				novel_circ_002669	55.9378	0.001	-15.7715	0.500025
novel_circ_002634	70.2839	0.001	-16.1009	0.500025				novel_circ_002712	55.9378	0.001	-15.7715	0.500025
novel_circ_002639	70.2839	0.001	-16.1009	0.500025				novel_circ_002727	55.9378	0.001	-15.7715	0.500025
novel_circ_002644	70.2839	0.001	-16.1009	0.500025				novel_circ_002733	55.9378	0.001	-15.7715	0.500025
novel_circ_002653	70.2839	0.001	-16.1009	0.500025				novel_circ_002745	55.9378	0.001	-15.7715	0.500025
novel_circ_002671	70.2839	0.001	-16.1009	0.500025				novel_circ_002761	55.9378	0.001	-15.7715	0.500025
novel_circ_002696	70.2839	0.001	-16.1009	0.500025				novel_circ_002765	55.9378	0.001	-15.7715	0.500025
novel_circ_002697	70.2839	0.001	-16.1009	0.500025				novel_circ_002775	55.9378	0.001	-15.7715	0.500025
novel_circ_002716	70.2839	0.001	-16.1009	0.500025				novel_circ_002783	55.9378	0.001	-15.7715	0.500025
novel_circ_002735	70.2839	0.001	-16.1009	0.500025				novel_circ_002795	55.9378	0.001	-15.7715	0.500025
novel_circ_002744	70.2839	0.001	-16.1009	0.500025				novel_circ_002810	55.9378	0.001	-15.7715	0.500025
novel_circ_002746	70.2839	0.001	-16.1009	0.500025				novel_circ_002854	55.9378	0.001	-15.7715	0.500025
novel_circ_002748	70.2839	0.001	-16.1009	0.500025				novel_circ_002867	55.9378	0.001	-15.7715	0.500025
novel_circ_002751	70.2839	0.001	-16.1009	0.500025				novel_circ_002878	55.9378	0.001	-15.7715	0.500025
novel_circ_002757	70.2839	0.001	-16.1009	0.500025				novel_circ_002896	55.9378	0.001	-15.7715	0.500025
novel_circ_002779	70.2839	0.001	-16.1009	0.500025				novel_circ_002940	55.9378	0.001	-15.7715	0.500025
novel_circ_002784	70.2839	0.001	-16.1009	0.500025				novel_circ_002952	55.9378	0.001	-15.7715	0.500025
novel_circ_002797	70.2839	0.001	-16.1009	0.500025				novel_circ_002953	55.9378	0.001	-15.7715	0.500025
novel_circ_002799	70.2839	0.001	-16.1009	0.500025				novel_circ_002954	55.9378	0.001	-15.7715	0.500025
novel_circ_002801	70.2839	0.001	-16.1009	0.500025				novel_circ_002961	55.9378	0.001	-15.7715	0.500025
novel_circ_002804	70.2839	0.001	-16.1009	0.500025				novel_circ_003007	55.9378	0.001	-15.7715	0.500025
novel_circ_002824	70.2839	0.001	-16.1009	0.500025				novel_circ_003011	55.9378	0.001	-15.7715	0.500025
novel_circ_002841	70.2839	0.001	-16.1009	0.500025				novel_circ_003036	55.9378	0.001	-15.7715	0.500025
novel_circ_002930	70.2839	0.001	-16.1009	0.500025				novel_circ_003041	55.9378	0.001	-15.7715	0.500025
novel_circ_002932	70.2839	0.001	-16.1009	0.500025				novel_circ_003044	55.9378	0.001	-15.7715	0.500025
novel_circ_002933	70.2839	0.001	-16.1009	0.500025				novel_circ_003055	55.9378	0.001	-15.7715	0.500025
novel_circ_002963	70.2839	0.001	-16.1009	0.500025				novel_circ_003095	55.9378	0.001	-15.7715	0.500025
novel_circ_002967	70.2839	0.001	-16.1009	0.500025				novel_circ_003099	55.9378	0.001	-15.7715	0.500025
novel_circ_002974	70.2839	0.001	-16.1009	0.500025				novel_circ_003114	55.9378	0.001	-15.7715	0.500025
novel_circ_002979	70.2839	0.001	-16.1009	0.500025				novel_circ_003124	55.9378	0.001	-15.7715	0.500025
novel_circ_002999	70.2839	0.001	-16.1009	0.500025				novel_circ_003135	55.9378	0.001	-15.7715	0.500025
novel_circ_003039	70.2839	0.001	-16.1009	0.500025				novel_circ_003139	55.9378	0.001	-15.7715	0.500025
novel_circ_003040	70.2839	0.001	-16.1009	0.500025				novel_circ_003143	55.9378	0.001	-15.7715	0.500025
novel_circ_003052	70.2839	0.001	-16.1009	0.500025				novel_circ_003154	55.9378	0.001	-15.7715	0.500025
novel_circ_003061	70.2839	0.001	-16.1009	0.500025				novel_circ_003162	55.9378	0.001	-15.7715	0.500025
novel_circ_003074	70.2839	0.001	-16.1009	0.500025				novel_circ_003171	55.9378	0.001	-15.7715	0.500025
novel_circ_003097	70.2839	0.001	-16.1009	0.500025				novel_circ_003175	55.9378	0.001	-15.7715	0.500025
novel_circ_003134	70.2839	0.001	-16.1009	0.500025				novel_circ_000020	27.9689	0.001	-14.7715	1
novel_circ_003166	70.2839	0.001	-16.1009	0.500025				novel_circ_000026	27.9689	0.001	-14.7715	1
novel_circ_003172	70.2839	0.001	-16.1009	0.500025				novel_circ_000036	27.9689	0.001	-14.7715	1
novel_circ_000017	35.142	0.001	-15.1009	1				novel_circ_000087	27.9689	0.001	-14.7715	1
novel_circ_000065	35.142	0.001	-15.1009	1				novel_circ_000093	27.9689	0.001	-14.7715	1
novel_circ_000068	35.142	0.001	-15.1009	1				novel_circ_000114	27.9689	0.001	-14.7715	1
novel_circ_000078	35.142	0.001	-15.1009	1				novel_circ_000128	27.9689	0.001	-14.7715	1
novel_circ_000084	35.142	0.001	-15.1009	1				novel_circ_000135	27.9689	0.001	-14.7715	1
novel_circ_000122	35.142	0.001	-15.1009	1				novel_circ_000142	27.9689	0.001	-14.7715	1
novel_circ_000140	35.142	0.001	-15.1009	1				novel_circ_000160	27.9689	0.001	-14.7715	1
novel_circ_000232	35.142	0.001	-15.1009	1				novel_circ_000175	27.9689	0.001	-14.7715	1
novel_circ_000280	35.142	0.001	-15.1009	1				novel_circ_000181	27.9689	0.001	-14.7715	1
novel_circ_000298	35.142	0.001	-15.1009	1				novel_circ_000221	27.9689	0.001	-14.7715	1
novel_circ_000299	35.142	0.001	-15.1009	1				novel_circ_000253	27.9689	0.001	-14.7715	1
novel_circ_000310	35.142	0.001	-15.1009	1				novel_circ_000257	27.9689	0.001	-14.7715	1
novel_circ_000361	35.142	0.001	-15.1009	1				novel_circ_000314	27.9689	0.001	-14.7715	1
novel_circ_000400	35.142	0.001	-15.1009	1				novel_circ_000338	27.9689	0.001	-14.7715	1
novel_circ_000424	35.142	0.001	-15.1009	1				novel_circ_000356	27.9689	0.001	-14.7715	1
novel_circ_000447	35.142	0.001	-15.1009	1				novel_circ_000358	27.9689	0.001	-14.7715	1
novel_circ_000460	35.142	0.001	-15.1009	1				novel_circ_000363	27.9689	0.001	-14.7715	1
novel_circ_000463	35.142	0.001	-15.1009	1				novel_circ_000486	27.9689	0.001	-14.7715	1
novel_circ_000470	35.142	0.001	-15.1009	1				novel_circ_000489	27.9689	0.001	-14.7715	1
novel_circ_000481	35.142	0.001	-15.1009	1				novel_circ_000496	27.9689	0.001	-14.7715	1
novel_circ_000505	35.142	0.001	-15.1009	1				novel_circ_000527	27.9689	0.001	-14.7715	1
novel_circ_000531	35.142	0.001	-15.1009	1				novel_circ_000546	27.9689	0.001	-14.7715	1
novel_circ_000878	35.142	0.001	-15.1009	1				novel_circ_000555	27.9689	0.001	-14.7715	1
novel_circ_000883	35.142	0.001	-15.1009	1				novel_circ_000636	27.9689	0.001	-14.7715	1
novel_circ_000936	35.142	0.001	-15.1009	1				novel_circ_000681	27.9689	0.001	-14.7715	1
novel_circ_000960	35.142	0.001	-15.1009	1				novel_circ_000719	27.9689	0.001	-14.7715	1
novel_circ_000995	35.142	0.001	-15.1009	1				novel_circ_000728	27.9689	0.001	-14.7715	1
novel_circ_001035	35.142	0.001	-15.1009	1				novel_circ_000747	27.9689	0.001	-14.7715	1
novel_circ_001048	35.142	0.001	-15.1009	1				novel_circ_000833	27.9689	0.001	-14.7715	1
novel_circ_001053	35.142	0.001	-15.1009	1				novel_circ_000867	27.9689	0.001	-14.7715	1
novel_circ_001094	35.142	0.001	-15.1009	1				novel_circ_000885	27.9689	0.001	-14.7715	1
novel_circ_001111	35.142	0.001	-15.1009	1				novel_circ_000906	27.9689	0.001	-14.7715	1
novel_circ_001136	35.142	0.001	-15.1009	1				novel_circ_000938	27.9689	0.001	-14.7715	1
novel_circ_001141	35.142	0.001	-15.1009	1				novel_circ_000940	27.9689	0.001	-14.7715	1
novel_circ_001145	35.142	0.001	-15.1009	1				novel_circ_000945	27.9689	0.001	-14.7715	1
novel_circ_001179	35.142	0.001	-15.1009	1				novel_circ_000956	27.9689	0.001	-14.7715	1
novel_circ_001192	35.142	0.001	-15.1009	1				novel_circ_000961	27.9689	0.001	-14.7715	1
novel_circ_001222	35.142	0.001	-15.1009	1				novel_circ_000968	27.9689	0.001	-14.7715	1
novel_circ_001303	35.142	0.001	-15.1009	1				novel_circ_000970	27.9689	0.001	-14.7715	1
novel_circ_001329	35.142	0.001	-15.1009	1				novel_circ_001002	27.9689	0.001	-14.7715	1
novel_circ_001369	35.142	0.001	-15.1009	1				novel_circ_001012	27.9689	0.001	-14.7715	1
novel_circ_001410	35.142	0.001	-15.1009	1				novel_circ_001020	27.9689	0.001	-14.7715	1
novel_circ_001477	35.142	0.001	-15.1009	1				novel_circ_001096	27.9689	0.001	-14.7715	1
novel_circ_001496	35.142	0.001	-15.1009	1				novel_circ_001106	27.9689	0.001	-14.7715	1
novel_circ_001555	35.142	0.001	-15.1009	1				novel_circ_001151	27.9689	0.001	-14.7715	1
novel_circ_001580	35.142	0.001	-15.1009	1				novel_circ_001217	27.9689	0.001	-14.7715	1
novel_circ_001584	35.142	0.001	-15.1009	1				novel_circ_001224	27.9689	0.001	-14.7715	1
novel_circ_001614	35.142	0.001	-15.1009	1				novel_circ_001225	27.9689	0.001	-14.7715	1
novel_circ_001645	35.142	0.001	-15.1009	1				novel_circ_001235	27.9689	0.001	-14.7715	1
novel_circ_001658	35.142	0.001	-15.1009	1				novel_circ_001289	27.9689	0.001	-14.7715	1
novel_circ_001700	35.142	0.001	-15.1009	1				novel_circ_001291	27.9689	0.001	-14.7715	1
novel_circ_001764	35.142	0.001	-15.1009	1				novel_circ_001301	27.9689	0.001	-14.7715	1
novel_circ_001819	35.142	0.001	-15.1009	1				novel_circ_001347	27.9689	0.001	-14.7715	1
novel_circ_001821	35.142	0.001	-15.1009	1				novel_circ_001362	27.9689	0.001	-14.7715	1
novel_circ_001840	35.142	0.001	-15.1009	1				novel_circ_001363	27.9689	0.001	-14.7715	1
novel_circ_001933	35.142	0.001	-15.1009	1				novel_circ_001367	27.9689	0.001	-14.7715	1
novel_circ_001952	35.142	0.001	-15.1009	1				novel_circ_001376	27.9689	0.001	-14.7715	1
novel_circ_002042	35.142	0.001	-15.1009	1				novel_circ_001429	27.9689	0.001	-14.7715	1
novel_circ_002143	35.142	0.001	-15.1009	1				novel_circ_001435	27.9689	0.001	-14.7715	1
novel_circ_002170	35.142	0.001	-15.1009	1				novel_circ_001460	27.9689	0.001	-14.7715	1
novel_circ_002208	35.142	0.001	-15.1009	1				novel_circ_001486	27.9689	0.001	-14.7715	1
novel_circ_002237	35.142	0.001	-15.1009	1				novel_circ_001513	27.9689	0.001	-14.7715	1
novel_circ_002306	35.142	0.001	-15.1009	1				novel_circ_001543	27.9689	0.001	-14.7715	1
novel_circ_002330	35.142	0.001	-15.1009	1				novel_circ_001576	27.9689	0.001	-14.7715	1
novel_circ_002337	35.142	0.001	-15.1009	1				novel_circ_001622	27.9689	0.001	-14.7715	1
novel_circ_002403	35.142	0.001	-15.1009	1				novel_circ_001625	27.9689	0.001	-14.7715	1
novel_circ_002422	35.142	0.001	-15.1009	1				novel_circ_001628	27.9689	0.001	-14.7715	1
novel_circ_002464	35.142	0.001	-15.1009	1				novel_circ_001634	27.9689	0.001	-14.7715	1
novel_circ_002466	35.142	0.001	-15.1009	1				novel_circ_001659	27.9689	0.001	-14.7715	1
novel_circ_002472	35.142	0.001	-15.1009	1				novel_circ_001662	27.9689	0.001	-14.7715	1
novel_circ_002491	35.142	0.001	-15.1009	1				novel_circ_001669	27.9689	0.001	-14.7715	1
novel_circ_002503	35.142	0.001	-15.1009	1				novel_circ_001670	27.9689	0.001	-14.7715	1
novel_circ_002517	35.142	0.001	-15.1009	1				novel_circ_001672	27.9689	0.001	-14.7715	1
novel_circ_002518	35.142	0.001	-15.1009	1				novel_circ_001679	27.9689	0.001	-14.7715	1
novel_circ_002519	35.142	0.001	-15.1009	1				novel_circ_001687	27.9689	0.001	-14.7715	1
novel_circ_002525	35.142	0.001	-15.1009	1				novel_circ_001694	27.9689	0.001	-14.7715	1
novel_circ_002526	35.142	0.001	-15.1009	1				novel_circ_001697	27.9689	0.001	-14.7715	1
novel_circ_002684	35.142	0.001	-15.1009	1				novel_circ_001705	27.9689	0.001	-14.7715	1
novel_circ_002802	35.142	0.001	-15.1009	1				novel_circ_001721	27.9689	0.001	-14.7715	1
novel_circ_002807	35.142	0.001	-15.1009	1				novel_circ_001734	27.9689	0.001	-14.7715	1
novel_circ_002831	35.142	0.001	-15.1009	1				novel_circ_001772	27.9689	0.001	-14.7715	1
novel_circ_002861	35.142	0.001	-15.1009	1				novel_circ_001777	27.9689	0.001	-14.7715	1
novel_circ_002886	35.142	0.001	-15.1009	1				novel_circ_001800	27.9689	0.001	-14.7715	1
novel_circ_002899	35.142	0.001	-15.1009	1				novel_circ_001810	27.9689	0.001	-14.7715	1
novel_circ_002907	35.142	0.001	-15.1009	1				novel_circ_001843	27.9689	0.001	-14.7715	1
novel_circ_002910	35.142	0.001	-15.1009	1				novel_circ_001901	27.9689	0.001	-14.7715	1
novel_circ_002913	35.142	0.001	-15.1009	1				novel_circ_001964	27.9689	0.001	-14.7715	1
novel_circ_002929	35.142	0.001	-15.1009	1				novel_circ_002011	27.9689	0.001	-14.7715	1
novel_circ_002949	35.142	0.001	-15.1009	1				novel_circ_002022	27.9689	0.001	-14.7715	1
novel_circ_002969	35.142	0.001	-15.1009	1				novel_circ_002041	27.9689	0.001	-14.7715	1
novel_circ_003033	35.142	0.001	-15.1009	1				novel_circ_002061	27.9689	0.001	-14.7715	1
novel_circ_003050	35.142	0.001	-15.1009	1				novel_circ_002069	27.9689	0.001	-14.7715	1
novel_circ_003051	35.142	0.001	-15.1009	1				novel_circ_002123	27.9689	0.001	-14.7715	1
novel_circ_003057	35.142	0.001	-15.1009	1				novel_circ_002139	27.9689	0.001	-14.7715	1
novel_circ_003067	35.142	0.001	-15.1009	1				novel_circ_002150	27.9689	0.001	-14.7715	1
novel_circ_003070	35.142	0.001	-15.1009	1				novel_circ_002167	27.9689	0.001	-14.7715	1
novel_circ_003089	35.142	0.001	-15.1009	1				novel_circ_002172	27.9689	0.001	-14.7715	1
novel_circ_003108	35.142	0.001	-15.1009	1				novel_circ_002202	27.9689	0.001	-14.7715	1
novel_circ_001967	6044.42	27.9689	-7.75564	1.87837e-55				novel_circ_002216	27.9689	0.001	-14.7715	1
novel_circ_001960	4533.31	83.9067	-5.75564	1.64031e-40				novel_circ_002223	27.9689	0.001	-14.7715	1
novel_circ_001964	1019.12	27.9689	-5.18735	9.53196e-10				novel_circ_002231	27.9689	0.001	-14.7715	1
novel_circ_001972	2881.64	83.9067	-5.10196	1.77888e-25				novel_circ_002301	27.9689	0.001	-14.7715	1
novel_circ_001777	913.691	27.9689	-5.02981	7.59254e-09				novel_circ_002324	27.9689	0.001	-14.7715	1
novel_circ_000093	773.123	27.9689	-4.7888	1.20864e-07				novel_circ_002360	27.9689	0.001	-14.7715	1
novel_circ_002737	27937.9	1146.72	-4.60663	1.52561e-214				novel_circ_002373	27.9689	0.001	-14.7715	1
novel_circ_002833	667.697	27.9689	-4.5773	1.10723e-05				novel_circ_002385	27.9689	0.001	-14.7715	1
novel_circ_002029	1862.52	83.9067	-4.47233	6.61716e-15				novel_circ_002410	27.9689	0.001	-14.7715	1
novel_circ_000555	562.272	27.9689	-4.32937	0.000145836				novel_circ_002418	27.9689	0.001	-14.7715	1
novel_circ_002884	491.988	27.9689	-4.13673	0.000521183				novel_circ_002427	27.9689	0.001	-14.7715	1
novel_circ_002629	948.833	55.9378	-4.08426	5.88446e-08				novel_circ_002428	27.9689	0.001	-14.7715	1
novel_circ_001147	421.704	27.9689	-3.91433	0.00183717				novel_circ_002431	27.9689	0.001	-14.7715	1
novel_circ_000983	808.265	55.9378	-3.85293	8.15864e-07				novel_circ_002447	27.9689	0.001	-14.7715	1
novel_circ_002738	5763.28	419.533	-3.78003	1.28904e-40				novel_circ_002453	27.9689	0.001	-14.7715	1
novel_circ_000602	1089.4	83.9067	-3.69861	1.99006e-08				novel_circ_002508	27.9689	0.001	-14.7715	1
novel_circ_002689	351.42	27.9689	-3.6513	0.00636217				novel_circ_002579	27.9689	0.001	-14.7715	1
novel_circ_000914	316.278	27.9689	-3.4993	0.0117402				novel_circ_002584	27.9689	0.001	-14.7715	1
novel_circ_001721	316.278	27.9689	-3.4993	0.0117402				novel_circ_002714	27.9689	0.001	-14.7715	1
novel_circ_001775	316.278	27.9689	-3.4993	0.0117402				novel_circ_002729	27.9689	0.001	-14.7715	1
novel_circ_001780	2213.94	195.782	-3.4993	3.77577e-15				novel_circ_002739	27.9689	0.001	-14.7715	1
novel_circ_002747	5622.72	503.44	-3.48137	7.4719e-37				novel_circ_002755	27.9689	0.001	-14.7715	1
novel_circ_000594	597.414	55.9378	-3.41683	7.68171e-05				novel_circ_002773	27.9689	0.001	-14.7715	1
novel_circ_000861	597.414	55.9378	-3.41683	7.68171e-05				novel_circ_002781	27.9689	0.001	-14.7715	1
novel_circ_000132	281.136	27.9689	-3.32937	0.0215151				novel_circ_002813	27.9689	0.001	-14.7715	1
novel_circ_002619	281.136	27.9689	-3.32937	0.0215151				novel_circ_002884	27.9689	0.001	-14.7715	1
novel_circ_002233	1089.4	111.876	-3.28357	1.26225e-07				novel_circ_002906	27.9689	0.001	-14.7715	1
novel_circ_000182	808.265	83.9067	-3.26797	5.71982e-06				novel_circ_002925	27.9689	0.001	-14.7715	1
novel_circ_001390	527.13	55.9378	-3.23626	0.000276113				novel_circ_002987	27.9689	0.001	-14.7715	1
novel_circ_002977	1792.24	195.782	-3.19444	1.1039e-11				novel_circ_003014	27.9689	0.001	-14.7715	1
novel_circ_000251	245.994	27.9689	-3.13673	0.0391047				novel_circ_003023	27.9689	0.001	-14.7715	1
novel_circ_001478	245.994	27.9689	-3.13673	0.0391047				novel_circ_003030	27.9689	0.001	-14.7715	1
novel_circ_001779	245.994	27.9689	-3.13673	0.0391047				novel_circ_003068	27.9689	0.001	-14.7715	1
novel_circ_002482	245.994	27.9689	-3.13673	0.0391047				novel_circ_003079	27.9689	0.001	-14.7715	1
novel_circ_002873	245.994	27.9689	-3.13673	0.0391047				novel_circ_003096	27.9689	0.001	-14.7715	1
novel_circ_003159	245.994	27.9689	-3.13673	0.0391047				novel_circ_003104	27.9689	0.001	-14.7715	1
novel_circ_002481	491.988	55.9378	-3.13673	0.0023592				novel_circ_003107	27.9689	0.001	-14.7715	1
novel_circ_001529	2424.8	279.689	-3.11597	1.01626e-14				novel_circ_003118	27.9689	0.001	-14.7715	1
novel_circ_000114	210.852	27.9689	-2.91433	0.0703672				novel_circ_001073	531.409	36.3702	-3.86899	0.000732495
novel_circ_000256	421.704	55.9378	-2.91433	0.0074061				novel_circ_000012	475.471	36.3702	-3.70853	0.000521183
novel_circ_001250	210.852	27.9689	-2.91433	0.0703672				novel_circ_002084	391.565	36.3702	-3.42842	0.00183717
novel_circ_001556	210.852	27.9689	-2.91433	0.0703672				novel_circ_002399	391.565	36.3702	-3.42842	0.00183717
novel_circ_001800	210.852	27.9689	-2.91433	0.0703672				novel_circ_000137	363.596	36.3702	-3.3215	0.0034275
novel_circ_001856	421.704	55.9378	-2.91433	0.0074061				novel_circ_001706	279.689	36.3702	-2.94299	0.0215151
novel_circ_001873	210.852	27.9689	-2.91433	0.0703672				novel_circ_003046	531.409	72.7405	-2.86899	0.00258886
novel_circ_001905	210.852	27.9689	-2.91433	0.0703672				novel_circ_000549	251.72	36.3702	-2.79099	0.0391047
novel_circ_002078	210.852	27.9689	-2.91433	0.0703672				novel_circ_001681	251.72	36.3702	-2.79099	0.0391047
novel_circ_002081	210.852	27.9689	-2.91433	0.0703672				novel_circ_002752	251.72	36.3702	-2.79099	0.0391047
novel_circ_002240	210.852	27.9689	-2.91433	0.0703672				novel_circ_002651	1817.98	290.962	-2.64343	1.46026e-09
novel_circ_002683	210.852	27.9689	-2.91433	0.0703672				novel_circ_000842	223.751	36.3702	-2.62106	0.0703672
novel_circ_002688	210.852	27.9689	-2.91433	0.0703672				novel_circ_000850	223.751	36.3702	-2.62106	0.0703672
novel_circ_002987	210.852	27.9689	-2.91433	0.0703672				novel_circ_001170	223.751	36.3702	-2.62106	0.0703672
novel_circ_000962	2705.93	363.596	-2.89572	1.18184e-15				novel_circ_001666	223.751	36.3702	-2.62106	0.0703672
novel_circ_002087	597.414	83.9067	-2.83187	0.000222778				novel_circ_002188	223.751	36.3702	-2.62106	0.0703672
novel_circ_001193	386.562	55.9378	-2.7888	0.0129695				novel_circ_002567	223.751	36.3702	-2.62106	0.0703672
novel_circ_001433	386.562	55.9378	-2.7888	0.0129695				novel_circ_000133	419.533	72.7405	-2.52796	0.0213208
novel_circ_001854	386.562	55.9378	-2.7888	0.0129695				novel_circ_000560	195.782	36.3702	-2.42842	0.125066
novel_circ_002185	386.562	55.9378	-2.7888	0.0129695				novel_circ_000793	195.782	36.3702	-2.42842	0.125066
novel_circ_000254	562.272	83.9067	-2.74441	0.000732495				novel_circ_002549	195.782	36.3702	-2.42842	0.125066
novel_circ_002206	913.691	139.844	-2.70788	1.95723e-05				novel_circ_002604	195.782	36.3702	-2.42842	0.125066
novel_circ_000157	175.71	27.9689	-2.6513	0.21882				novel_circ_002608	195.782	36.3702	-2.42842	0.125066
novel_circ_000309	351.42	55.9378	-2.6513	0.0225028				novel_circ_002771	195.782	36.3702	-2.42842	0.125066
novel_circ_000314	175.71	27.9689	-2.6513	0.21882				novel_circ_003151	195.782	36.3702	-2.42842	0.125066
novel_circ_000356	175.71	27.9689	-2.6513	0.21882				novel_circ_003169	195.782	36.3702	-2.42842	0.125066
novel_circ_000979	175.71	27.9689	-2.6513	0.21882				novel_circ_001815	1734.07	363.702	-2.25333	1.76228e-07
novel_circ_001151	175.71	27.9689	-2.6513	0.21882				novel_circ_002624	17005.1	3600.65	-2.23964	9.75708e-62
novel_circ_001235	175.71	27.9689	-2.6513	0.21882				novel_circ_001366	335.627	72.7405	-2.20603	0.0574586
novel_circ_001384	175.71	27.9689	-2.6513	0.21882				novel_circ_001932	2181.57	472.813	-2.20603	3.44567e-09
novel_circ_001690	175.71	27.9689	-2.6513	0.21882				novel_circ_002367	335.627	72.7405	-2.20603	0.0574586
novel_circ_001751	175.71	27.9689	-2.6513	0.21882				novel_circ_002568	335.627	72.7405	-2.20603	0.0574586
novel_circ_002068	175.71	27.9689	-2.6513	0.21882				novel_circ_001186	167.813	36.3702	-2.20603	0.21882
novel_circ_002406	175.71	27.9689	-2.6513	0.21882				novel_circ_001466	167.813	36.3702	-2.20603	0.21882
novel_circ_002542	175.71	27.9689	-2.6513	0.21882				novel_circ_001667	167.813	36.3702	-2.20603	0.21882
novel_circ_002846	175.71	27.9689	-2.6513	0.21882				novel_circ_002413	167.813	36.3702	-2.20603	0.21882
novel_circ_003079	175.71	27.9689	-2.6513	0.21882				novel_circ_002794	167.813	36.3702	-2.20603	0.21882
novel_circ_001420	667.697	111.876	-2.5773	0.000279321				novel_circ_000090	1985.79	436.443	-2.18585	2.44404e-08
novel_circ_002505	808.265	139.844	-2.53101	0.000104826				novel_circ_002597	978.911	218.221	-2.16539	0.000297911
novel_circ_001052	316.278	55.9378	-2.4993	0.0386306				novel_circ_001929	3915.65	872.886	-2.16539	4.2579e-15
novel_circ_002286	632.556	111.876	-2.4993	0.000491667				novel_circ_003085	1286.57	290.962	-2.14463	1.509e-05
novel_circ_002730	316.278	55.9378	-2.4993	0.0386306				novel_circ_000091	615.316	145.481	-2.0805	0.00409952
novel_circ_001431	1089.4	195.782	-2.47621	8.52605e-06				novel_circ_001137	447.502	109.111	-2.0361	0.0309574
novel_circ_000355	456.846	83.9067	-2.44485	0.00419502				novel_circ_000150	139.844	36.3702	-1.94299	0.375062
novel_circ_001752	597.414	111.876	-2.41683	0.000860688				novel_circ_000811	139.844	36.3702	-1.94299	0.375062
novel_circ_000060	140.568	27.9689	-2.32937	0.375062				novel_circ_001495	139.844	36.3702	-1.94299	0.375062
novel_circ_000160	140.568	27.9689	-2.32937	0.375062				novel_circ_001569	139.844	36.3702	-1.94299	0.375062
novel_circ_000407	281.136	55.9378	-2.32937	0.0655022				novel_circ_001991	139.844	36.3702	-1.94299	0.375062
novel_circ_000443	140.568	27.9689	-2.32937	0.375062				novel_circ_002086	139.844	36.3702	-1.94299	0.375062
novel_circ_000527	140.568	27.9689	-2.32937	0.375062				novel_circ_002717	139.844	36.3702	-1.94299	0.375062
novel_circ_000640	140.568	27.9689	-2.32937	0.375062				novel_circ_002732	139.844	36.3702	-1.94299	0.375062
novel_circ_000867	140.568	27.9689	-2.32937	0.375062				novel_circ_002916	139.844	36.3702	-1.94299	0.375062
novel_circ_001243	140.568	27.9689	-2.32937	0.375062				novel_circ_002997	139.844	36.3702	-1.94299	0.375062
novel_circ_001277	140.568	27.9689	-2.32937	0.375062				novel_circ_001828	279.689	72.7405	-1.94299	0.0655022
novel_circ_001334	281.136	55.9378	-2.32937	0.0655022				novel_circ_001925	279.689	72.7405	-1.94299	0.0655022
novel_circ_001437	140.568	27.9689	-2.32937	0.375062				novel_circ_002103	279.689	72.7405	-1.94299	0.0655022
novel_circ_001484	702.839	139.844	-2.32937	0.000537698				novel_circ_002606	279.689	72.7405	-1.94299	0.0655022
novel_circ_001508	281.136	55.9378	-2.32937	0.0655022				novel_circ_002609	279.689	72.7405	-1.94299	0.0655022
novel_circ_001692	140.568	27.9689	-2.32937	0.375062				novel_circ_002687	419.533	109.111	-1.94299	0.0491362
novel_circ_001888	562.272	111.876	-2.32937	0.00258886				novel_circ_002845	279.689	72.7405	-1.94299	0.0655022
novel_circ_001954	281.136	55.9378	-2.32937	0.0655022				novel_circ_000449	643.285	181.851	-1.8227	0.00595708
novel_circ_002069	140.568	27.9689	-2.32937	0.375062				novel_circ_001797	895.005	254.592	-1.81371	0.00167444
novel_circ_002105	140.568	27.9689	-2.32937	0.375062				novel_circ_000276	251.72	72.7405	-1.79099	0.109463
novel_circ_002169	140.568	27.9689	-2.32937	0.375062				novel_circ_001074	251.72	72.7405	-1.79099	0.109463
novel_circ_002217	140.568	27.9689	-2.32937	0.375062				novel_circ_001695	251.72	72.7405	-1.79099	0.109463
novel_circ_002294	140.568	27.9689	-2.32937	0.375062				novel_circ_002548	503.44	145.481	-1.79099	0.0266814
novel_circ_002427	140.568	27.9689	-2.32937	0.375062				novel_circ_002605	251.72	72.7405	-1.79099	0.109463
novel_circ_002497	140.568	27.9689	-2.32937	0.375062				novel_circ_002747	503.44	145.481	-1.79099	0.0266814
novel_circ_002506	562.272	111.876	-2.32937	0.00258886				novel_circ_000451	1006.88	290.962	-1.79099	0.00095196
novel_circ_002733	281.136	55.9378	-2.32937	0.0655022				novel_circ_000138	1342.51	400.073	-1.7466	7.49813e-05
novel_circ_002755	140.568	27.9689	-2.32937	0.375062				novel_circ_002596	1622.2	509.183	-1.67169	3.02082e-05
novel_circ_002822	140.568	27.9689	-2.32937	0.375062				novel_circ_001394	922.974	290.962	-1.66546	0.00224347
novel_circ_002973	281.136	55.9378	-2.32937	0.0655022				novel_circ_001844	447.502	145.481	-1.62106	0.0636923
novel_circ_003002	281.136	55.9378	-2.32937	0.0655022				novel_circ_003110	447.502	145.481	-1.62106	0.0636923
novel_circ_000562	18765.8	3887.68	-2.27113	2.26437e-74				novel_circ_000139	335.627	109.111	-1.62106	0.118607
novel_circ_000364	386.562	83.9067	-2.20384	0.0129695				novel_circ_000632	111.876	36.3702	-1.62106	0.375062
novel_circ_001865	386.562	83.9067	-2.20384	0.0129695				novel_circ_000734	111.876	36.3702	-1.62106	0.375062
novel_circ_002289	386.562	83.9067	-2.20384	0.0129695				novel_circ_001027	111.876	36.3702	-1.62106	0.375062
novel_circ_002429	386.562	83.9067	-2.20384	0.0129695				novel_circ_001101	111.876	36.3702	-1.62106	0.375062
novel_circ_002486	1159.69	251.72	-2.20384	9.1492e-06				novel_circ_001240	111.876	36.3702	-1.62106	0.375062
novel_circ_000141	245.994	55.9378	-2.13673	0.109463				novel_circ_001902	111.876	36.3702	-1.62106	0.375062
novel_circ_000847	245.994	55.9378	-2.13673	0.109463				novel_circ_001904	223.751	72.7405	-1.62106	0.179786
novel_circ_001337	245.994	55.9378	-2.13673	0.109463				novel_circ_001937	111.876	36.3702	-1.62106	0.375062
novel_circ_001568	245.994	55.9378	-2.13673	0.109463				novel_circ_002007	111.876	36.3702	-1.62106	0.375062
novel_circ_001717	245.994	55.9378	-2.13673	0.109463				novel_circ_002051	111.876	36.3702	-1.62106	0.375062
novel_circ_002365	245.994	55.9378	-2.13673	0.109463				novel_circ_002233	111.876	36.3702	-1.62106	0.375062
novel_circ_000317	597.414	139.844	-2.09491	0.00261354				novel_circ_002386	111.876	36.3702	-1.62106	0.375062
novel_circ_001037	351.42	83.9067	-2.06634	0.0225028				novel_circ_002524	111.876	36.3702	-1.62106	0.375062
novel_circ_001389	702.839	167.813	-2.06634	0.00152433				novel_circ_002582	111.876	36.3702	-1.62106	0.375062
novel_circ_001397	351.42	83.9067	-2.06634	0.0225028				novel_circ_002607	223.751	72.7405	-1.62106	0.179786
novel_circ_002881	351.42	83.9067	-2.06634	0.0225028				novel_circ_002839	111.876	36.3702	-1.62106	0.375062
novel_circ_002986	351.42	83.9067	-2.06634	0.0225028				novel_circ_002920	111.876	36.3702	-1.62106	0.375062
novel_circ_002978	1616.53	391.565	-2.04558	1.25835e-06				novel_circ_003020	111.876	36.3702	-1.62106	0.375062
novel_circ_001632	456.846	111.876	-2.02981	0.0127622				novel_circ_003092	111.876	36.3702	-1.62106	0.375062
novel_circ_002184	667.697	167.813	-1.99234	0.00250938				novel_circ_001468	4083.46	1345.7	-1.60144	7.37591e-11
novel_circ_000134	3725.05	950.943	-1.96983	7.62745e-14				novel_circ_001307	1957.82	654.664	-1.58042	1.02307e-05
novel_circ_000010	105.426	27.9689	-1.91433	0.625037				novel_circ_000622	419.533	145.481	-1.52796	0.0964011
novel_circ_000015	210.852	55.9378	-1.91433	0.179786				novel_circ_002737	1146.72	400.073	-1.51919	0.000949698
novel_circ_000020	105.426	27.9689	-1.91433	0.625037				novel_circ_002768	1118.76	400.073	-1.48356	0.00142124
novel_circ_000071	105.426	27.9689	-1.91433	0.625037				novel_circ_002617	1398.44	509.183	-1.45757	0.000506901
novel_circ_000087	105.426	27.9689	-1.91433	0.625037				novel_circ_001653	8810.2	3236.95	-1.44454	5.79369e-19
novel_circ_000486	105.426	27.9689	-1.91433	0.625037				novel_circ_002601	1566.26	581.924	-1.42842	0.000250325
novel_circ_000576	105.426	27.9689	-1.91433	0.625037				novel_circ_000013	195.782	72.7405	-1.42842	0.289161
novel_circ_000636	105.426	27.9689	-1.91433	0.625037				novel_circ_000465	195.782	72.7405	-1.42842	0.289161
novel_circ_000943	105.426	27.9689	-1.91433	0.625037				novel_circ_002305	195.782	72.7405	-1.42842	0.289161
novel_circ_001049	105.426	27.9689	-1.91433	0.625037				novel_circ_002943	195.782	72.7405	-1.42842	0.289161
novel_circ_001160	105.426	27.9689	-1.91433	0.625037				novel_circ_003001	195.782	72.7405	-1.42842	0.289161
novel_circ_001173	105.426	27.9689	-1.91433	0.625037				novel_circ_000134	950.943	363.702	-1.3866	0.00798014
novel_circ_001326	105.426	27.9689	-1.91433	0.625037				novel_circ_002602	1230.63	472.813	-1.38006	0.00270283
novel_circ_001367	105.426	27.9689	-1.91433	0.625037				novel_circ_003059	559.378	218.221	-1.35803	0.0434142
novel_circ_001393	105.426	27.9689	-1.91433	0.625037				novel_circ_001169	279.689	109.111	-1.35803	0.267003
novel_circ_001435	105.426	27.9689	-1.91433	0.625037				novel_circ_002722	3887.68	1527.55	-1.34769	2.21193e-08
novel_circ_001646	105.426	27.9689	-1.91433	0.625037				novel_circ_002355	922.974	363.702	-1.34353	0.0115913
novel_circ_001670	105.426	27.9689	-1.91433	0.625037				novel_circ_002848	1817.98	763.775	-1.25112	0.000388827
novel_circ_001750	105.426	27.9689	-1.91433	0.625037				novel_circ_000404	1370.48	581.924	-1.23577	0.0022628
novel_circ_001820	105.426	27.9689	-1.91433	0.625037				novel_circ_000081	83.9067	36.3702	-1.20603	0.625037
novel_circ_001955	105.426	27.9689	-1.91433	0.625037				novel_circ_000113	83.9067	36.3702	-1.20603	0.625037
novel_circ_002022	105.426	27.9689	-1.91433	0.625037				novel_circ_000124	83.9067	36.3702	-1.20603	0.625037
novel_circ_002061	105.426	27.9689	-1.91433	0.625037				novel_circ_000129	251.72	109.111	-1.20603	0.38784
novel_circ_002114	105.426	27.9689	-1.91433	0.625037				novel_circ_000164	83.9067	36.3702	-1.20603	0.625037
novel_circ_002174	105.426	27.9689	-1.91433	0.625037				novel_circ_000206	83.9067	36.3702	-1.20603	0.625037
novel_circ_002178	105.426	27.9689	-1.91433	0.625037				novel_circ_000294	83.9067	36.3702	-1.20603	0.625037
novel_circ_002189	948.833	251.72	-1.91433	0.000477614				novel_circ_000316	83.9067	36.3702	-1.20603	0.625037
novel_circ_002205	210.852	55.9378	-1.91433	0.179786				novel_circ_000334	83.9067	36.3702	-1.20603	0.625037
novel_circ_002308	316.278	83.9067	-1.91433	0.0923899				novel_circ_000425	83.9067	36.3702	-1.20603	0.625037
novel_circ_002410	105.426	27.9689	-1.91433	0.625037				novel_circ_000428	83.9067	36.3702	-1.20603	0.625037
novel_circ_002456	210.852	55.9378	-1.91433	0.179786				novel_circ_000435	83.9067	36.3702	-1.20603	0.625037
novel_circ_002500	105.426	27.9689	-1.91433	0.625037				novel_circ_000488	83.9067	36.3702	-1.20603	0.625037
novel_circ_002547	210.852	55.9378	-1.91433	0.179786				novel_circ_000540	251.72	109.111	-1.20603	0.38784
novel_circ_002553	105.426	27.9689	-1.91433	0.625037				novel_circ_000648	251.72	109.111	-1.20603	0.38784
novel_circ_002576	210.852	55.9378	-1.91433	0.179786				novel_circ_000841	83.9067	36.3702	-1.20603	0.625037
novel_circ_002579	105.426	27.9689	-1.91433	0.625037				novel_circ_000848	83.9067	36.3702	-1.20603	0.625037
novel_circ_002594	316.278	83.9067	-1.91433	0.0923899				novel_circ_000854	83.9067	36.3702	-1.20603	0.625037
novel_circ_002655	210.852	55.9378	-1.91433	0.179786				novel_circ_000920	83.9067	36.3702	-1.20603	0.625037
novel_circ_002718	316.278	83.9067	-1.91433	0.0923899				novel_circ_000933	83.9067	36.3702	-1.20603	0.625037
novel_circ_002729	105.426	27.9689	-1.91433	0.625037				novel_circ_001079	83.9067	36.3702	-1.20603	0.625037
novel_circ_002756	948.833	251.72	-1.91433	0.000477614				novel_circ_001080	251.72	109.111	-1.20603	0.38784
novel_circ_002869	210.852	55.9378	-1.91433	0.179786				novel_circ_001109	83.9067	36.3702	-1.20603	0.625037
novel_circ_002939	105.426	27.9689	-1.91433	0.625037				novel_circ_001190	83.9067	36.3702	-1.20603	0.625037
novel_circ_002991	105.426	27.9689	-1.91433	0.625037				novel_circ_001469	83.9067	36.3702	-1.20603	0.625037
novel_circ_003014	105.426	27.9689	-1.91433	0.625037				novel_circ_001792	83.9067	36.3702	-1.20603	0.625037
novel_circ_003062	105.426	27.9689	-1.91433	0.625037				novel_circ_001823	83.9067	36.3702	-1.20603	0.625037
novel_circ_002543	527.13	139.844	-1.91433	0.0118586				novel_circ_001875	251.72	109.111	-1.20603	0.38784
novel_circ_002951	527.13	139.844	-1.91433	0.0118586				novel_circ_001960	83.9067	36.3702	-1.20603	0.625037
novel_circ_001358	1300.25	363.596	-1.83839	5.82319e-05				novel_circ_002036	83.9067	36.3702	-1.20603	0.625037
novel_circ_001457	386.562	111.876	-1.7888	0.0352229				novel_circ_002224	83.9067	36.3702	-1.20603	0.625037
novel_circ_002199	1932.81	559.378	-1.7888	9.32678e-07				novel_circ_002243	83.9067	36.3702	-1.20603	0.625037
novel_circ_001276	2389.65	699.222	-1.77298	4.55589e-08				novel_circ_002250	83.9067	36.3702	-1.20603	0.625037
novel_circ_001834	562.272	167.813	-1.74441	0.0106654				novel_circ_002293	83.9067	36.3702	-1.20603	0.625037
novel_circ_002504	562.272	167.813	-1.74441	0.0106654				novel_circ_002335	83.9067	36.3702	-1.20603	0.625037
novel_circ_001170	737.981	223.751	-1.72169	0.00525564				novel_circ_002435	83.9067	36.3702	-1.20603	0.625037
novel_circ_001827	1651.67	503.44	-1.71404	1.04249e-05				novel_circ_002486	251.72	109.111	-1.20603	0.38784
novel_circ_001649	456.846	139.844	-1.70788	0.0309574				novel_circ_002550	251.72	109.111	-1.20603	0.38784
novel_circ_001863	456.846	139.844	-1.70788	0.0309574				novel_circ_002616	335.627	145.481	-1.20603	0.210297
novel_circ_001069	2038.23	643.285	-1.66379	7.77161e-07				novel_circ_002707	83.9067	36.3702	-1.20603	0.625037
novel_circ_000297	1229.97	391.565	-1.6513	0.000311016				novel_circ_002721	83.9067	36.3702	-1.20603	0.625037
novel_circ_002049	527.13	167.813	-1.6513	0.0266814				novel_circ_002738	419.533	181.851	-1.20603	0.16727
novel_circ_002546	1054.26	335.627	-1.6513	0.000614054				novel_circ_002844	83.9067	36.3702	-1.20603	0.625037
novel_circ_000039	351.42	111.876	-1.6513	0.0574586				novel_circ_002917	83.9067	36.3702	-1.20603	0.625037
novel_circ_000101	175.71	55.9378	-1.6513	0.453207				novel_circ_002976	83.9067	36.3702	-1.20603	0.625037
novel_circ_000194	175.71	55.9378	-1.6513	0.453207				novel_circ_002982	83.9067	36.3702	-1.20603	0.625037
novel_circ_000238	351.42	111.876	-1.6513	0.0574586				novel_circ_002986	83.9067	36.3702	-1.20603	0.625037
novel_circ_000347	175.71	55.9378	-1.6513	0.453207				novel_circ_003146	83.9067	36.3702	-1.20603	0.625037
novel_circ_000886	175.71	55.9378	-1.6513	0.453207				novel_circ_000156	167.813	72.7405	-1.20603	0.453207
novel_circ_001081	175.71	55.9378	-1.6513	0.453207				novel_circ_000176	167.813	72.7405	-1.20603	0.453207
novel_circ_001407	175.71	55.9378	-1.6513	0.453207				novel_circ_000188	167.813	72.7405	-1.20603	0.453207
novel_circ_001583	175.71	55.9378	-1.6513	0.453207				novel_circ_000901	167.813	72.7405	-1.20603	0.453207
novel_circ_001655	175.71	55.9378	-1.6513	0.453207				novel_circ_001029	167.813	72.7405	-1.20603	0.453207
novel_circ_001937	351.42	111.876	-1.6513	0.0574586				novel_circ_001102	167.813	72.7405	-1.20603	0.453207
novel_circ_002033	351.42	111.876	-1.6513	0.0574586				novel_circ_001308	167.813	72.7405	-1.20603	0.453207
novel_circ_002070	175.71	55.9378	-1.6513	0.453207				novel_circ_001723	167.813	72.7405	-1.20603	0.453207
novel_circ_002079	175.71	55.9378	-1.6513	0.453207				novel_circ_002334	167.813	72.7405	-1.20603	0.453207
novel_circ_002190	702.839	223.751	-1.6513	0.00817489				novel_circ_002603	167.813	72.7405	-1.20603	0.453207
novel_circ_002449	175.71	55.9378	-1.6513	0.453207				novel_circ_000599	1062.82	472.813	-1.16855	0.00948508
novel_circ_002765	175.71	55.9378	-1.6513	0.453207				novel_circ_002326	811.098	363.702	-1.15712	0.033719
novel_circ_002914	351.42	111.876	-1.6513	0.0574586				novel_circ_000562	3887.68	1745.77	-1.15504	7.86444e-07
novel_circ_000445	597.414	195.782	-1.60948	0.0146935				novel_circ_001148	559.378	254.592	-1.13564	0.0757073
novel_circ_000529	421.704	139.844	-1.59241	0.0491362				novel_circ_002598	475.471	218.221	-1.12356	0.134014
novel_circ_001018	4744.17	1594.23	-1.5733	1.20937e-12				novel_circ_000405	11019.7	5091.83	-1.11383	6.52969e-16
novel_circ_000102	913.691	307.658	-1.57038	0.00167444				novel_circ_001276	699.222	327.332	-1.095	0.0803912
novel_circ_000350	245.994	83.9067	-1.55176	0.226691				novel_circ_000112	307.658	145.481	-1.0805	0.301941
novel_circ_000435	245.994	83.9067	-1.55176	0.226691				novel_circ_000167	307.658	145.481	-1.0805	0.301941
novel_circ_001346	737.981	251.72	-1.55176	0.0107331				novel_circ_002791	307.658	145.481	-1.0805	0.301941
novel_circ_001633	245.994	83.9067	-1.55176	0.226691				novel_circ_000098	1957.82	945.626	-1.04991	0.00175507
novel_circ_002024	245.994	83.9067	-1.55176	0.226691				novel_circ_002424	671.254	327.332	-1.0361	0.110468
novel_circ_002840	245.994	83.9067	-1.55176	0.226691				novel_circ_003058	1566.26	763.775	-1.0361	0.00531213
novel_circ_002998	245.994	83.9067	-1.55176	0.226691				novel_circ_001490	223.751	109.111	-1.0361	0.548941
novel_circ_000959	808.265	279.689	-1.53101	0.00909852				novel_circ_002512	223.751	109.111	-1.0361	0.548941
novel_circ_002989	562.272	195.782	-1.52202	0.0227353				novel_circ_001612	363.596	181.851	-0.999576	0.238097
novel_circ_001142	316.278	111.876	-1.4993	0.0923899				novel_circ_002580	363.596	181.851	-0.999576	0.238097
novel_circ_002051	316.278	111.876	-1.4993	0.0923899				novel_circ_000107	3971.58	2000.36	-0.989452	1.32407e-05
novel_circ_002084	1089.4	391.565	-1.47621	0.00166131				novel_circ_001935	503.44	254.592	-0.983635	0.151835
novel_circ_000089	386.562	139.844	-1.46688	0.0769294				novel_circ_001069	643.285	327.332	-0.974702	0.149928
novel_circ_000133	1159.69	419.533	-1.46688	0.00142124				novel_circ_002589	18934.9	9710.86	-0.963381	8.43283e-21
novel_circ_001378	1159.69	419.533	-1.46688	0.00142124				novel_circ_000401	71684.3	36952.2	-0.955998	2.64094e-68
novel_circ_001816	386.562	139.844	-1.46688	0.0769294				novel_circ_002643	419.533	218.221	-0.942993	0.263416
novel_circ_001108	527.13	195.782	-1.42891	0.0526069				novel_circ_002664	419.533	218.221	-0.942993	0.263416
novel_circ_001520	597.414	223.751	-1.41683	0.0290618				novel_circ_000395	139.844	72.7405	-0.942993	0.687547
novel_circ_003093	4814.45	1817.98	-1.40504	5.2618e-11				novel_circ_000396	139.844	72.7405	-0.942993	0.687547
novel_circ_001169	737.981	279.689	-1.39976	0.0201593				novel_circ_000426	139.844	72.7405	-0.942993	0.687547
novel_circ_002490	808.265	307.658	-1.3935	0.00909852				novel_circ_000623	139.844	72.7405	-0.942993	0.687547
novel_circ_000109	3689.91	1426.41	-1.37119	1.87369e-08				novel_circ_000875	139.844	72.7405	-0.942993	0.687547
novel_circ_002502	1511.1	587.347	-1.36332	0.00043108				novel_circ_001039	139.844	72.7405	-0.942993	0.687547
novel_circ_000100	562.272	223.751	-1.32937	0.0434142				novel_circ_001377	139.844	72.7405	-0.942993	0.687547
novel_circ_000118	140.568	55.9378	-1.32937	0.687547				novel_circ_001523	139.844	72.7405	-0.942993	0.687547
novel_circ_000135	70.2839	27.9689	-1.32937	1				novel_circ_001649	139.844	72.7405	-0.942993	0.687547
novel_circ_000212	140.568	55.9378	-1.32937	0.687547				novel_circ_001845	139.844	72.7405	-0.942993	0.687547
novel_circ_000230	70.2839	27.9689	-1.32937	1				novel_circ_002165	139.844	72.7405	-0.942993	0.687547
novel_circ_000257	70.2839	27.9689	-1.32937	1				novel_circ_002206	139.844	72.7405	-0.942993	0.687547
novel_circ_000288	140.568	55.9378	-1.32937	0.687547				novel_circ_002523	139.844	72.7405	-0.942993	0.687547
novel_circ_000326	70.2839	27.9689	-1.32937	1				novel_circ_002610	279.689	145.481	-0.942993	0.424115
novel_circ_000327	210.852	83.9067	-1.32937	0.343873				novel_circ_002636	279.689	145.481	-0.942993	0.424115
novel_circ_000336	70.2839	27.9689	-1.32937	1				novel_circ_002865	4922.53	2582.29	-0.930749	2.35598e-06
novel_circ_000338	70.2839	27.9689	-1.32937	1				novel_circ_002633	2069.7	1091.11	-0.923627	0.00271971
novel_circ_000358	70.2839	27.9689	-1.32937	1				novel_circ_002600	755.16	400.073	-0.916521	0.0991828
novel_circ_000363	70.2839	27.9689	-1.32937	1				novel_circ_002288	615.316	327.332	-0.910571	0.149928
novel_circ_000381	70.2839	27.9689	-1.32937	1				novel_circ_000589	2321.42	1236.59	-0.908641	0.00192264
novel_circ_000457	70.2839	27.9689	-1.32937	1				novel_circ_001128	335.627	181.851	-0.884099	0.332514
novel_circ_000483	70.2839	27.9689	-1.32937	1				novel_circ_000165	195.782	109.111	-0.843457	0.753968
novel_circ_000495	70.2839	27.9689	-1.32937	1				novel_circ_000903	195.782	109.111	-0.843457	0.753968
novel_circ_000512	140.568	55.9378	-1.32937	0.687547				novel_circ_002026	195.782	109.111	-0.843457	0.753968
novel_circ_000516	140.568	55.9378	-1.32937	0.687547				novel_circ_002638	195.782	109.111	-0.843457	0.753968
novel_circ_000518	70.2839	27.9689	-1.32937	1				novel_circ_002977	195.782	109.111	-0.843457	0.753968
novel_circ_000530	70.2839	27.9689	-1.32937	1				novel_circ_003026	195.782	109.111	-0.843457	0.753968
novel_circ_000546	70.2839	27.9689	-1.32937	1				novel_circ_000882	643.285	363.702	-0.822698	0.215695
novel_circ_000588	70.2839	27.9689	-1.32937	1				novel_circ_001494	447.502	254.592	-0.81371	0.286545
novel_circ_000634	491.988	195.782	-1.32937	0.0785091				novel_circ_000571	1398.44	800.145	-0.805489	0.0417457
novel_circ_000664	70.2839	27.9689	-1.32937	1				novel_circ_001300	251.72	145.481	-0.79099	0.58118
novel_circ_000665	70.2839	27.9689	-1.32937	1				novel_circ_001346	251.72	145.481	-0.79099	0.58118
novel_circ_000747	70.2839	27.9689	-1.32937	1				novel_circ_001841	251.72	145.481	-0.79099	0.58118
novel_circ_000833	70.2839	27.9689	-1.32937	1				novel_circ_001986	251.72	145.481	-0.79099	0.58118
novel_circ_000835	70.2839	27.9689	-1.32937	1				novel_circ_002613	251.72	145.481	-0.79099	0.58118
novel_circ_000958	70.2839	27.9689	-1.32937	1				novel_circ_002753	251.72	145.481	-0.79099	0.58118
novel_circ_000964	351.42	139.844	-1.32937	0.118607				novel_circ_002756	251.72	145.481	-0.79099	0.58118
novel_circ_001002	70.2839	27.9689	-1.32937	1				novel_circ_001930	615.316	363.702	-0.758568	0.215695
novel_circ_001023	70.2839	27.9689	-1.32937	1				novel_circ_002321	1845.95	1091.11	-0.758568	0.0174703
novel_circ_001026	70.2839	27.9689	-1.32937	1				novel_circ_001175	950.943	581.924	-0.708527	0.15291
novel_circ_001090	70.2839	27.9689	-1.32937	1				novel_circ_001745	475.471	290.962	-0.708527	0.307748
novel_circ_001098	140.568	55.9378	-1.32937	0.687547				novel_circ_002901	475.471	290.962	-0.708527	0.307748
novel_circ_001224	70.2839	27.9689	-1.32937	1				novel_circ_002439	19046.8	11784	-0.692726	1.46707e-12
novel_circ_001225	70.2839	27.9689	-1.32937	1				novel_circ_000287	587.347	363.702	-0.691454	0.281416
novel_circ_001227	70.2839	27.9689	-1.32937	1				novel_circ_002085	699.222	436.443	-0.679958	0.24341
novel_circ_001245	281.136	111.876	-1.32937	0.146117				novel_circ_001928	755.16	472.813	-0.675512	0.20003
novel_circ_001248	70.2839	27.9689	-1.32937	1				novel_circ_001391	1650.17	1054.74	-0.645727	0.066734
novel_circ_001291	70.2839	27.9689	-1.32937	1				novel_circ_002778	2069.7	1345.7	-0.621065	0.0351074
novel_circ_001347	70.2839	27.9689	-1.32937	1				novel_circ_002772	1622.2	1054.74	-0.621065	0.0827031
novel_circ_001362	70.2839	27.9689	-1.32937	1				novel_circ_000610	223.751	145.481	-0.621065	0.774482
novel_circ_001382	70.2839	27.9689	-1.32937	1				novel_circ_000902	223.751	145.481	-0.621065	0.774482
novel_circ_001452	281.136	111.876	-1.32937	0.146117				novel_circ_001157	223.751	145.481	-0.621065	0.774482
novel_circ_001487	140.568	55.9378	-1.32937	0.687547				novel_circ_001552	335.627	218.221	-0.621065	0.480883
novel_circ_001540	70.2839	27.9689	-1.32937	1				novel_circ_002546	335.627	218.221	-0.621065	0.480883
novel_circ_001541	70.2839	27.9689	-1.32937	1				novel_circ_002702	223.751	145.481	-0.621065	0.774482
novel_circ_001576	70.2839	27.9689	-1.32937	1				novel_circ_002980	223.751	145.481	-0.621065	0.774482
novel_circ_001672	70.2839	27.9689	-1.32937	1				novel_circ_003087	223.751	145.481	-0.621065	0.774482
novel_circ_001705	70.2839	27.9689	-1.32937	1				novel_circ_002864	503.44	327.332	-0.621065	0.327256
novel_circ_001714	281.136	111.876	-1.32937	0.146117				novel_circ_002879	503.44	327.332	-0.621065	0.327256
novel_circ_001766	70.2839	27.9689	-1.32937	1				novel_circ_000031	55.9378	36.3702	-0.621065	1
novel_circ_001810	70.2839	27.9689	-1.32937	1				novel_circ_000046	55.9378	36.3702	-0.621065	1
novel_circ_001858	70.2839	27.9689	-1.32937	1				novel_circ_000101	55.9378	36.3702	-0.621065	1
novel_circ_001878	140.568	55.9378	-1.32937	0.687547				novel_circ_000118	55.9378	36.3702	-0.621065	1
novel_circ_001902	281.136	111.876	-1.32937	0.146117				novel_circ_000190	55.9378	36.3702	-0.621065	1
novel_circ_001921	70.2839	27.9689	-1.32937	1				novel_circ_000207	55.9378	36.3702	-0.621065	1
novel_circ_001945	70.2839	27.9689	-1.32937	1				novel_circ_000225	55.9378	36.3702	-0.621065	1
novel_circ_001987	70.2839	27.9689	-1.32937	1				novel_circ_000234	55.9378	36.3702	-0.621065	1
novel_circ_002017	70.2839	27.9689	-1.32937	1				novel_circ_000320	55.9378	36.3702	-0.621065	1
novel_circ_002034	70.2839	27.9689	-1.32937	1				novel_circ_000516	55.9378	36.3702	-0.621065	1
novel_circ_002041	70.2839	27.9689	-1.32937	1				novel_circ_000520	391.565	254.592	-0.621065	0.503661
novel_circ_002065	70.2839	27.9689	-1.32937	1				novel_circ_000614	55.9378	36.3702	-0.621065	1
novel_circ_002101	70.2839	27.9689	-1.32937	1				novel_circ_000638	55.9378	36.3702	-0.621065	1
novel_circ_002139	70.2839	27.9689	-1.32937	1				novel_circ_000639	111.876	72.7405	-0.621065	0.687547
novel_circ_002159	70.2839	27.9689	-1.32937	1				novel_circ_000653	55.9378	36.3702	-0.621065	1
novel_circ_002167	70.2839	27.9689	-1.32937	1				novel_circ_000669	55.9378	36.3702	-0.621065	1
novel_circ_002201	70.2839	27.9689	-1.32937	1				novel_circ_000699	111.876	72.7405	-0.621065	0.687547
novel_circ_002215	210.852	83.9067	-1.32937	0.343873				novel_circ_000703	55.9378	36.3702	-0.621065	1
novel_circ_002216	70.2839	27.9689	-1.32937	1				novel_circ_000707	55.9378	36.3702	-0.621065	1
novel_circ_002229	70.2839	27.9689	-1.32937	1				novel_circ_000725	55.9378	36.3702	-0.621065	1
novel_circ_002296	70.2839	27.9689	-1.32937	1				novel_circ_000726	55.9378	36.3702	-0.621065	1
novel_circ_002301	70.2839	27.9689	-1.32937	1				novel_circ_000768	55.9378	36.3702	-0.621065	1
novel_circ_002360	70.2839	27.9689	-1.32937	1				novel_circ_000772	55.9378	36.3702	-0.621065	1
novel_circ_002380	70.2839	27.9689	-1.32937	1				novel_circ_000786	111.876	72.7405	-0.621065	0.687547
novel_circ_002383	70.2839	27.9689	-1.32937	1				novel_circ_000799	55.9378	36.3702	-0.621065	1
novel_circ_002387	281.136	111.876	-1.32937	0.146117				novel_circ_000812	55.9378	36.3702	-0.621065	1
novel_circ_002394	70.2839	27.9689	-1.32937	1				novel_circ_000853	55.9378	36.3702	-0.621065	1
novel_circ_002428	70.2839	27.9689	-1.32937	1				novel_circ_000874	55.9378	36.3702	-0.621065	1
novel_circ_002445	562.272	223.751	-1.32937	0.0434142				novel_circ_000886	55.9378	36.3702	-0.621065	1
novel_circ_002523	351.42	139.844	-1.32937	0.118607				novel_circ_000898	55.9378	36.3702	-0.621065	1
novel_circ_002545	140.568	55.9378	-1.32937	0.687547				novel_circ_000977	55.9378	36.3702	-0.621065	1
novel_circ_002630	70.2839	27.9689	-1.32937	1				novel_circ_000984	55.9378	36.3702	-0.621065	1
novel_circ_002640	70.2839	27.9689	-1.32937	1				novel_circ_001028	55.9378	36.3702	-0.621065	1
novel_circ_002647	70.2839	27.9689	-1.32937	1				novel_circ_001042	55.9378	36.3702	-0.621065	1
novel_circ_002675	70.2839	27.9689	-1.32937	1				novel_circ_001045	55.9378	36.3702	-0.621065	1
novel_circ_002714	70.2839	27.9689	-1.32937	1				novel_circ_001051	111.876	72.7405	-0.621065	0.687547
novel_circ_002767	70.2839	27.9689	-1.32937	1				novel_circ_001098	55.9378	36.3702	-0.621065	1
novel_circ_002803	140.568	55.9378	-1.32937	0.687547				novel_circ_001105	55.9378	36.3702	-0.621065	1
novel_circ_002870	70.2839	27.9689	-1.32937	1				novel_circ_001142	111.876	72.7405	-0.621065	0.687547
novel_circ_002924	70.2839	27.9689	-1.32937	1				novel_circ_001152	55.9378	36.3702	-0.621065	1
novel_circ_003104	70.2839	27.9689	-1.32937	1				novel_circ_001245	111.876	72.7405	-0.621065	0.687547
novel_circ_003168	70.2839	27.9689	-1.32937	1				novel_circ_001425	55.9378	36.3702	-0.621065	1
novel_circ_001989	2213.94	922.974	-1.26226	3.96701e-05				novel_circ_001571	55.9378	36.3702	-0.621065	1
novel_circ_001074	597.414	251.72	-1.24691	0.0523962				novel_circ_001583	55.9378	36.3702	-0.621065	1
novel_circ_002548	1194.83	503.44	-1.24691	0.00554751				novel_circ_001607	55.9378	36.3702	-0.621065	1
novel_circ_002521	1581.39	671.254	-1.23626	0.000783107				novel_circ_001654	55.9378	36.3702	-0.621065	1
novel_circ_000322	456.846	195.782	-1.22246	0.115499				novel_circ_001663	55.9378	36.3702	-0.621065	1
novel_circ_002638	456.846	195.782	-1.22246	0.115499				novel_circ_001685	55.9378	36.3702	-0.621065	1
novel_circ_001010	4990.16	2153.61	-1.21233	2.85797e-09				novel_circ_001714	111.876	72.7405	-0.621065	0.687547
novel_circ_001957	386.562	167.813	-1.20384	0.143633				novel_circ_001717	55.9378	36.3702	-0.621065	1
novel_circ_001845	316.278	139.844	-1.17737	0.179718				novel_circ_001720	55.9378	36.3702	-0.621065	1
novel_circ_002278	316.278	139.844	-1.17737	0.179718				novel_circ_001737	55.9378	36.3702	-0.621065	1
novel_circ_002424	1511.1	671.254	-1.17067	0.0022238				novel_circ_001795	55.9378	36.3702	-0.621065	1
novel_circ_002496	878.549	391.565	-1.16587	0.0166959				novel_circ_001818	111.876	72.7405	-0.621065	0.687547
novel_circ_000624	562.272	251.72	-1.15945	0.0757073				novel_circ_001926	55.9378	36.3702	-0.621065	1
novel_circ_000924	1124.54	503.44	-1.15945	0.0110741				novel_circ_001931	55.9378	36.3702	-0.621065	1
novel_circ_002613	562.272	251.72	-1.15945	0.0757073				novel_circ_002015	55.9378	36.3702	-0.621065	1
novel_circ_001507	808.265	363.596	-1.15249	0.0289589				novel_circ_002048	55.9378	36.3702	-0.621065	1
novel_circ_000611	245.994	111.876	-1.13673	0.226691				novel_circ_002070	55.9378	36.3702	-0.621065	1
novel_circ_001240	245.994	111.876	-1.13673	0.226691				novel_circ_002099	111.876	72.7405	-0.621065	0.687547
novel_circ_001465	245.994	111.876	-1.13673	0.226691				novel_circ_002109	55.9378	36.3702	-0.621065	1
novel_circ_002257	245.994	111.876	-1.13673	0.226691				novel_circ_002126	55.9378	36.3702	-0.621065	1
novel_circ_003092	245.994	111.876	-1.13673	0.226691				novel_circ_002151	55.9378	36.3702	-0.621065	1
novel_circ_001498	2600.51	1202.66	-1.11256	4.76101e-05				novel_circ_002173	55.9378	36.3702	-0.621065	1
novel_circ_001536	421.704	195.782	-1.10698	0.16727				novel_circ_002194	55.9378	36.3702	-0.621065	1
novel_circ_002691	421.704	195.782	-1.10698	0.16727				novel_circ_002195	55.9378	36.3702	-0.621065	1
novel_circ_001830	4041.33	1901.89	-1.0874	7.66557e-07				novel_circ_002253	55.9378	36.3702	-0.621065	1
novel_circ_002838	1475.96	699.222	-1.07783	0.00497554				novel_circ_002283	55.9378	36.3702	-0.621065	1
novel_circ_002882	1475.96	699.222	-1.07783	0.00497554				novel_circ_002285	55.9378	36.3702	-0.621065	1
novel_circ_000242	175.71	83.9067	-1.06634	0.507911				novel_circ_002286	111.876	72.7405	-0.621065	0.687547
novel_circ_000369	175.71	83.9067	-1.06634	0.507911				novel_circ_002317	55.9378	36.3702	-0.621065	1
novel_circ_000379	175.71	83.9067	-1.06634	0.507911				novel_circ_002331	55.9378	36.3702	-0.621065	1
novel_circ_000974	175.71	83.9067	-1.06634	0.507911				novel_circ_002370	111.876	72.7405	-0.621065	0.687547
novel_circ_000999	175.71	83.9067	-1.06634	0.507911				novel_circ_002407	111.876	72.7405	-0.621065	0.687547
novel_circ_001109	175.71	83.9067	-1.06634	0.507911				novel_circ_002457	55.9378	36.3702	-0.621065	1
novel_circ_001190	175.71	83.9067	-1.06634	0.507911				novel_circ_002515	111.876	72.7405	-0.621065	0.687547
novel_circ_001299	175.71	83.9067	-1.06634	0.507911				novel_circ_002522	55.9378	36.3702	-0.621065	1
novel_circ_001331	175.71	83.9067	-1.06634	0.507911				novel_circ_002528	55.9378	36.3702	-0.621065	1
novel_circ_001515	175.71	83.9067	-1.06634	0.507911				novel_circ_002530	55.9378	36.3702	-0.621065	1
novel_circ_001897	175.71	83.9067	-1.06634	0.507911				novel_circ_002556	55.9378	36.3702	-0.621065	1
novel_circ_001976	175.71	83.9067	-1.06634	0.507911				novel_circ_002758	55.9378	36.3702	-0.621065	1
novel_circ_002224	175.71	83.9067	-1.06634	0.507911				novel_circ_002780	55.9378	36.3702	-0.621065	1
novel_circ_001797	1862.52	895.005	-1.05729	0.00164258				novel_circ_002809	55.9378	36.3702	-0.621065	1
novel_circ_000566	562.272	279.689	-1.00744	0.122329				novel_circ_002892	55.9378	36.3702	-0.621065	1
novel_circ_001039	281.136	139.844	-1.00744	0.267003				novel_circ_002921	55.9378	36.3702	-0.621065	1
novel_circ_002769	281.136	139.844	-1.00744	0.267003				novel_circ_002955	55.9378	36.3702	-0.621065	1
novel_circ_001366	667.697	335.627	-0.992337	0.0709724				novel_circ_002964	55.9378	36.3702	-0.621065	1
novel_circ_001467	667.697	335.627	-0.992337	0.0709724				novel_circ_003000	55.9378	36.3702	-0.621065	1
novel_circ_002632	1440.82	727.191	-0.986484	0.0104664				novel_circ_003065	111.876	72.7405	-0.621065	0.687547
novel_circ_000248	386.562	195.782	-0.981448	0.238097				novel_circ_003152	111.876	72.7405	-0.621065	0.687547
novel_circ_000196	491.988	251.72	-0.966802	0.210303				novel_circ_000069	279.689	181.851	-0.621065	0.607376
novel_circ_001747	6922.97	3552.05	-0.962739	6.59266e-09				novel_circ_002323	1062.82	691.035	-0.621065	0.141451
novel_circ_002637	1089.4	559.378	-0.96164	0.0242716				novel_circ_001834	167.813	109.111	-0.621065	0.726617
novel_circ_001612	702.839	363.596	-0.95086	0.0803912				novel_circ_002049	167.813	109.111	-0.621065	0.726617
novel_circ_001784	702.839	363.596	-0.95086	0.0803912				novel_circ_000109	1426.41	945.626	-0.59305	0.105994
novel_circ_000599	2038.23	1062.82	-0.939425	0.00220485				novel_circ_002599	755.16	509.183	-0.568597	0.268667
novel_circ_001561	6466.12	3412.21	-0.922196	4.6587e-08				novel_circ_002882	699.222	472.813	-0.564481	0.324458
novel_circ_000004	105.426	55.9378	-0.914334	1				novel_circ_001057	12614	8547.01	-0.561531	1.59737e-06
novel_circ_000075	105.426	55.9378	-0.914334	1				novel_circ_000448	1286.57	872.886	-0.559664	0.148731
novel_circ_000125	105.426	55.9378	-0.914334	1				novel_circ_001651	1286.57	872.886	-0.559664	0.148731
novel_circ_000183	105.426	55.9378	-0.914334	1				novel_circ_000450	587.347	400.073	-0.55395	0.377469
novel_circ_000220	105.426	55.9378	-0.914334	1				novel_circ_000390	531.409	363.702	-0.547064	0.458587
novel_circ_000225	105.426	55.9378	-0.914334	1				novel_circ_001350	363.596	254.592	-0.514149	0.647764
novel_circ_000260	105.426	55.9378	-0.914334	1				novel_circ_003031	363.596	254.592	-0.514149	0.647764
novel_circ_000402	105.426	55.9378	-0.914334	1				novel_circ_002632	727.191	509.183	-0.514149	0.337256
novel_circ_000625	105.426	55.9378	-0.914334	1				novel_circ_000519	307.658	218.221	-0.495534	0.629207
novel_circ_000707	105.426	55.9378	-0.914334	1				novel_circ_001534	307.658	218.221	-0.495534	0.629207
novel_circ_000977	105.426	55.9378	-0.914334	1				novel_circ_002442	307.658	218.221	-0.495534	0.629207
novel_circ_000992	105.426	55.9378	-0.914334	1				novel_circ_000942	922.974	654.664	-0.495534	0.322843
novel_circ_001532	105.426	55.9378	-0.914334	1				novel_circ_000106	1622.2	1163.85	-0.479046	0.16637
novel_circ_001573	105.426	55.9378	-0.914334	1				novel_circ_000196	251.72	181.851	-0.469062	0.790601
novel_circ_001654	105.426	55.9378	-0.914334	1				novel_circ_001156	251.72	181.851	-0.469062	0.790601
novel_circ_001656	105.426	55.9378	-0.914334	1				novel_circ_001917	251.72	181.851	-0.469062	0.790601
novel_circ_001678	105.426	55.9378	-0.914334	1				novel_circ_001871	503.44	363.702	-0.469062	0.57186
novel_circ_001685	105.426	55.9378	-0.914334	1				novel_circ_001561	3412.21	2473.18	-0.464339	0.0412514
novel_circ_001710	105.426	55.9378	-0.914334	1				novel_circ_001498	1202.66	872.886	-0.462367	0.268602
novel_circ_001848	105.426	55.9378	-0.914334	1				novel_circ_001281	447.502	327.332	-0.45114	0.541501
novel_circ_001950	105.426	55.9378	-0.914334	1				novel_circ_002699	447.502	327.332	-0.45114	0.541501
novel_circ_002109	105.426	55.9378	-0.914334	1				novel_circ_001665	643.285	472.813	-0.444187	0.499938
novel_circ_002198	316.278	167.813	-0.914334	0.301941				novel_circ_000248	195.782	145.481	-0.42842	1
novel_circ_002283	105.426	55.9378	-0.914334	1				novel_circ_000308	195.782	145.481	-0.42842	1
novel_circ_002291	105.426	55.9378	-0.914334	1				novel_circ_000445	195.782	145.481	-0.42842	1
novel_circ_002302	105.426	55.9378	-0.914334	1				novel_circ_000928	195.782	145.481	-0.42842	1
novel_circ_002314	105.426	55.9378	-0.914334	1				novel_circ_002058	195.782	145.481	-0.42842	1
novel_circ_002374	105.426	55.9378	-0.914334	1				novel_circ_000957	783.129	581.924	-0.42842	0.360896
novel_circ_002516	105.426	55.9378	-0.914334	1				novel_circ_002635	7439.73	5528.28	-0.42842	0.00386605
novel_circ_002535	105.426	55.9378	-0.914334	1				novel_circ_002842	1314.54	981.997	-0.420766	0.242504
novel_circ_002622	105.426	55.9378	-0.914334	1				novel_circ_002158	335.627	254.592	-0.398672	0.647764
novel_circ_002695	316.278	167.813	-0.914334	0.301941				novel_circ_002488	335.627	254.592	-0.398672	0.647764
novel_circ_002762	105.426	55.9378	-0.914334	1				novel_circ_002513	335.627	254.592	-0.398672	0.647764
novel_circ_003094	105.426	55.9378	-0.914334	1				novel_circ_000086	2629.08	2000.36	-0.394294	0.116866
novel_circ_000259	210.852	111.876	-0.914334	0.343873				novel_circ_002625	8222.86	6364.79	-0.369526	0.00867268
novel_circ_001138	210.852	111.876	-0.914334	0.343873				novel_circ_000236	39072.6	30296.4	-0.367008	2.75053e-08
novel_circ_001236	210.852	111.876	-0.914334	0.343873				novel_circ_000895	419.533	327.332	-0.35803	0.677817
novel_circ_001736	421.704	223.751	-0.914334	0.263416				novel_circ_000340	139.844	109.111	-0.35803	1
novel_circ_002354	210.852	111.876	-0.914334	0.343873				novel_circ_000889	139.844	109.111	-0.35803	1
novel_circ_002386	210.852	111.876	-0.914334	0.343873				novel_circ_001475	139.844	109.111	-0.35803	1
novel_circ_002874	421.704	223.751	-0.914334	0.263416				novel_circ_002128	139.844	109.111	-0.35803	1
novel_circ_003028	210.852	111.876	-0.914334	0.343873				novel_circ_002278	139.844	109.111	-0.35803	1
novel_circ_001686	3479.06	1873.92	-0.892639	0.000150364				novel_circ_002990	139.844	109.111	-0.35803	1
novel_circ_000589	4287.32	2321.42	-0.88507	2.26074e-05				novel_circ_001998	699.222	545.554	-0.35803	0.522805
novel_circ_002806	3303.35	1790.01	-0.883961	0.000194098				novel_circ_000621	1202.66	945.626	-0.34689	0.396929
novel_circ_001653	16165.3	8810.2	-0.875654	2.48055e-16				novel_circ_001007	2265.48	1782.14	-0.346205	0.215417
novel_circ_002297	562.272	307.658	-0.86994	0.185241				novel_circ_000493	1062.82	836.516	-0.34543	0.367014
novel_circ_000318	456.846	251.72	-0.859886	0.286545				novel_circ_000598	363.596	290.962	-0.321504	0.823891
novel_circ_001875	456.846	251.72	-0.859886	0.286545				novel_circ_000111	1174.69	945.626	-0.312942	0.464567
novel_circ_001281	808.265	447.502	-0.852934	0.108472				novel_circ_000524	447.502	363.702	-0.299137	0.84512
novel_circ_000165	351.42	195.782	-0.843945	0.332514				novel_circ_001058	223.751	181.851	-0.299137	1
novel_circ_001570	351.42	195.782	-0.843945	0.332514				novel_circ_001374	223.751	181.851	-0.299137	1
novel_circ_001891	351.42	195.782	-0.843945	0.332514				novel_circ_001983	223.751	181.851	-0.299137	1
novel_circ_000575	597.414	335.627	-0.831872	0.136329				novel_circ_002698	223.751	181.851	-0.299137	1
novel_circ_002851	597.414	335.627	-0.831872	0.136329				novel_circ_000642	531.409	436.443	-0.28403	0.72031
novel_circ_001003	1932.81	1090.79	-0.825329	0.00745179				novel_circ_000051	167310	138098	-0.276833	1.86538e-14
novel_circ_001828	491.988	279.689	-0.814799	0.307748				novel_circ_001375	33199.1	27459.5	-0.273836	9.98812e-05
novel_circ_002996	491.988	279.689	-0.814799	0.307748				novel_circ_001176	307.658	254.592	-0.273141	0.814613
novel_circ_000074	245.994	139.844	-0.814799	0.38784				novel_circ_000620	1398.44	1163.85	-0.264921	0.506099
novel_circ_000116	245.994	139.844	-0.814799	0.38784				novel_circ_002763	1957.82	1636.66	-0.258495	0.400715
novel_circ_000168	245.994	139.844	-0.814799	0.38784				novel_circ_002199	559.378	472.813	-0.242553	0.72855
novel_circ_000306	245.994	139.844	-0.814799	0.38784				novel_circ_000619	5006.43	4328.06	-0.210063	0.223981
novel_circ_001499	245.994	139.844	-0.814799	0.38784				novel_circ_000003	251.72	218.221	-0.206027	1
novel_circ_001951	245.994	139.844	-0.814799	0.38784				novel_circ_002972	251.72	218.221	-0.206027	1
novel_circ_001403	1124.54	643.285	-0.80581	0.0584077				novel_circ_000072	83.9067	72.7405	-0.206027	1
novel_circ_002075	12651.1	7243.94	-0.804417	1.59534e-11				novel_circ_000083	83.9067	72.7405	-0.206027	1
novel_circ_000598	632.556	363.596	-0.798857	0.149928				novel_circ_000123	83.9067	72.7405	-0.206027	1
novel_circ_002421	1265.11	727.191	-0.798857	0.0432829				novel_circ_000394	335.627	290.962	-0.206027	0.823891
novel_circ_000005	386.562	223.751	-0.788803	0.359514				novel_circ_000491	83.9067	72.7405	-0.206027	1
novel_circ_000138	2319.37	1342.51	-0.788803	0.00505178				novel_circ_000559	83.9067	72.7405	-0.206027	1
novel_circ_000331	386.562	223.751	-0.788803	0.359514				novel_circ_000574	83.9067	72.7405	-0.206027	1
novel_circ_001155	386.562	223.751	-0.788803	0.359514				novel_circ_000575	335.627	290.962	-0.206027	0.823891
novel_circ_002764	386.562	223.751	-0.788803	0.359514				novel_circ_000612	83.9067	72.7405	-0.206027	1
novel_circ_002928	386.562	223.751	-0.788803	0.359514				novel_circ_000643	83.9067	72.7405	-0.206027	1
novel_circ_001815	2987.07	1734.07	-0.784566	0.00132178				novel_circ_000649	83.9067	72.7405	-0.206027	1
novel_circ_002399	667.697	391.565	-0.769944	0.163102				novel_circ_000767	83.9067	72.7405	-0.206027	1
novel_circ_000957	1335.39	783.129	-0.769944	0.0501814				novel_circ_000785	83.9067	72.7405	-0.206027	1
novel_circ_000372	12862	7551.6	-0.768256	6.77991e-11				novel_circ_000796	83.9067	72.7405	-0.206027	1
novel_circ_002848	3092.49	1817.98	-0.766436	0.0016542				novel_circ_000900	83.9067	72.7405	-0.206027	1
novel_circ_002946	808.265	475.471	-0.765471	0.154271				novel_circ_000967	83.9067	72.7405	-0.206027	1
novel_circ_002778	3514.2	2069.7	-0.763775	0.000687494				novel_circ_001037	83.9067	72.7405	-0.206027	1
novel_circ_001722	2073.38	1230.63	-0.752583	0.0140824				novel_circ_001059	83.9067	72.7405	-0.206027	1
novel_circ_001353	281.136	167.813	-0.744409	0.424115				novel_circ_001146	83.9067	72.7405	-0.206027	1
novel_circ_001723	281.136	167.813	-0.744409	0.424115				novel_circ_001150	83.9067	72.7405	-0.206027	1
novel_circ_001817	281.136	167.813	-0.744409	0.424115				novel_circ_001182	83.9067	72.7405	-0.206027	1
novel_circ_000284	562.272	335.627	-0.744409	0.265279				novel_circ_001189	83.9067	72.7405	-0.206027	1
novel_circ_002364	702.839	419.533	-0.744409	0.175843				novel_circ_001333	587.347	509.183	-0.206027	0.864282
novel_circ_002664	702.839	419.533	-0.744409	0.175843				novel_circ_001397	83.9067	72.7405	-0.206027	1
novel_circ_000072	140.568	83.9067	-0.744409	1				novel_circ_001467	335.627	290.962	-0.206027	0.823891
novel_circ_000081	140.568	83.9067	-0.744409	1				novel_circ_001746	83.9067	72.7405	-0.206027	1
novel_circ_000386	140.568	83.9067	-0.744409	1				novel_circ_001817	167.813	145.481	-0.206027	1
novel_circ_001030	140.568	83.9067	-0.744409	1				novel_circ_001910	83.9067	72.7405	-0.206027	1
novel_circ_001079	140.568	83.9067	-0.744409	1				novel_circ_001922	83.9067	72.7405	-0.206027	1
novel_circ_001083	140.568	83.9067	-0.744409	1				novel_circ_002166	587.347	509.183	-0.206027	0.864282
novel_circ_001132	140.568	83.9067	-0.744409	1				novel_circ_002198	167.813	145.481	-0.206027	1
novel_circ_001150	140.568	83.9067	-0.744409	1				novel_circ_002220	167.813	145.481	-0.206027	1
novel_circ_001153	140.568	83.9067	-0.744409	1				novel_circ_002280	83.9067	72.7405	-0.206027	1
novel_circ_001769	140.568	83.9067	-0.744409	1				novel_circ_002328	83.9067	72.7405	-0.206027	1
novel_circ_001801	140.568	83.9067	-0.744409	1				novel_circ_002366	83.9067	72.7405	-0.206027	1
novel_circ_001851	140.568	83.9067	-0.744409	1				novel_circ_002436	167.813	145.481	-0.206027	1
novel_circ_001910	140.568	83.9067	-0.744409	1				novel_circ_002594	83.9067	72.7405	-0.206027	1
novel_circ_001918	140.568	83.9067	-0.744409	1				novel_circ_002658	335.627	290.962	-0.206027	0.823891
novel_circ_002043	140.568	83.9067	-0.744409	1				novel_circ_002685	83.9067	72.7405	-0.206027	1
novel_circ_002258	140.568	83.9067	-0.744409	1				novel_circ_002786	83.9067	72.7405	-0.206027	1
novel_circ_002982	140.568	83.9067	-0.744409	1				novel_circ_002827	83.9067	72.7405	-0.206027	1
novel_circ_001651	2143.66	1286.57	-0.736547	0.0092441				novel_circ_002876	83.9067	72.7405	-0.206027	1
novel_circ_000504	2003.09	1202.66	-0.735997	0.0167778				novel_circ_002877	83.9067	72.7405	-0.206027	1
novel_circ_001341	1300.25	783.129	-0.73147	0.0644548				novel_circ_002994	83.9067	72.7405	-0.206027	1
novel_circ_001468	6712.12	4083.46	-0.716976	9.09739e-06				novel_circ_003027	83.9067	72.7405	-0.206027	1
novel_circ_002610	456.846	279.689	-0.707883	0.405145				novel_circ_003091	335.627	290.962	-0.206027	0.823891
novel_circ_000050	316.278	195.782	-0.691942	0.454681				novel_circ_003115	83.9067	72.7405	-0.206027	1
novel_circ_001811	316.278	195.782	-0.691942	0.454681				novel_circ_003125	83.9067	72.7405	-0.206027	1
novel_circ_002624	27305.3	17005.1	-0.683215	2.89514e-17				novel_circ_003132	83.9067	72.7405	-0.206027	1
novel_circ_001847	491.988	307.658	-0.677295	0.327256				novel_circ_003133	83.9067	72.7405	-0.206027	1
novel_circ_002442	491.988	307.658	-0.677295	0.327256				novel_circ_002703	1146.72	1018.37	-0.171262	0.716763
novel_circ_002791	491.988	307.658	-0.677295	0.327256				novel_circ_001982	447.502	400.073	-0.161633	1
novel_circ_001007	3619.62	2265.48	-0.676022	0.00202967				novel_circ_000618	6125.19	5491.91	-0.157447	0.32503
novel_circ_001711	667.697	419.533	-0.670409	0.229878				novel_circ_001003	1090.79	981.997	-0.151579	0.804629
novel_circ_001040	1194.83	755.16	-0.661947	0.0984737				novel_circ_001938	2097.67	1891.25	-0.149444	0.65719
novel_circ_000009	4357.6	2768.92	-0.654211	0.00108361				novel_circ_000566	279.689	254.592	-0.135638	1
novel_circ_001490	351.42	223.751	-0.6513	0.480883				novel_circ_001492	755.16	691.035	-0.128025	0.88313
novel_circ_003091	527.13	335.627	-0.6513	0.345268				novel_circ_001502	475.471	436.443	-0.123565	1
novel_circ_003170	702.839	447.502	-0.6513	0.24341				novel_circ_002514	1426.41	1309.33	-0.123565	0.747061
novel_circ_000258	175.71	111.876	-0.6513	0.753968				novel_circ_000104	195.782	181.851	-0.106491	1
novel_circ_000632	175.71	111.876	-0.6513	0.753968				novel_circ_000550	195.782	181.851	-0.106491	1
novel_circ_000639	175.71	111.876	-0.6513	0.753968				novel_circ_000930	391.565	363.702	-0.106491	1
novel_circ_001702	175.71	111.876	-0.6513	0.753968				novel_circ_001891	195.782	181.851	-0.106491	1
novel_circ_002239	175.71	111.876	-0.6513	0.753968				novel_circ_002708	195.782	181.851	-0.106491	1
novel_circ_002728	175.71	111.876	-0.6513	0.753968				novel_circ_001747	3552.05	3309.69	-0.101955	0.635791
novel_circ_002814	175.71	111.876	-0.6513	0.753968				novel_circ_001920	503.44	472.813	-0.0905499	1
novel_circ_003063	175.71	111.876	-0.6513	0.753968				novel_circ_002045	2461.26	2327.7	-0.0804963	0.807305
novel_circ_002635	11632	7439.73	-0.644777	9.99391e-08				novel_circ_002490	307.658	290.962	-0.0804963	1
novel_circ_002741	3725.05	2405.33	-0.631027	0.00404405				novel_circ_002538	307.658	290.962	-0.0804963	1
novel_circ_001461	386.562	251.72	-0.618878	0.503661				novel_circ_003176	307.658	290.962	-0.0804963	1
novel_circ_002972	386.562	251.72	-0.618878	0.503661				novel_circ_001711	419.533	400.073	-0.0685236	1
novel_circ_003128	386.562	251.72	-0.618878	0.503661				novel_circ_002038	950.943	909.256	-0.0646713	1
novel_circ_001163	1616.53	1062.82	-0.605006	0.063524				novel_circ_000005	223.751	218.221	-0.0361021	1
novel_circ_003059	843.407	559.378	-0.592406	0.233219				novel_circ_000100	223.751	218.221	-0.0361021	1
novel_circ_000095	210.852	139.844	-0.592406	0.548941				novel_circ_002445	223.751	218.221	-0.0361021	1
novel_circ_001610	210.852	139.844	-0.592406	0.548941				novel_circ_002764	223.751	218.221	-0.0361021	1
novel_circ_002076	210.852	139.844	-0.592406	0.548941				novel_circ_000345	335.627	327.332	-0.0361021	1
novel_circ_002090	210.852	139.844	-0.592406	0.548941				novel_circ_000037	111.876	109.111	-0.0361021	1
novel_circ_000091	913.691	615.316	-0.57038	0.193947				novel_circ_000243	111.876	109.111	-0.0361021	1
novel_circ_000507	456.846	307.658	-0.57038	0.541501				novel_circ_000258	111.876	109.111	-0.0361021	1
novel_circ_000942	1335.39	922.974	-0.532905	0.154643				novel_circ_000259	111.876	109.111	-0.0361021	1
novel_circ_000928	281.136	195.782	-0.522017	0.607376				novel_circ_000487	111.876	109.111	-0.0361021	1
novel_circ_001838	281.136	195.782	-0.522017	0.607376				novel_circ_000808	111.876	109.111	-0.0361021	1
novel_circ_000842	316.278	223.751	-0.499297	0.629207				novel_circ_000923	111.876	109.111	-0.0361021	1
novel_circ_001157	316.278	223.751	-0.499297	0.629207				novel_circ_001161	111.876	109.111	-0.0361021	1
novel_circ_001374	316.278	223.751	-0.499297	0.629207				novel_circ_001285	111.876	109.111	-0.0361021	1
novel_circ_001494	632.556	447.502	-0.499297	0.391933				novel_circ_001457	111.876	109.111	-0.0361021	1
novel_circ_002570	316.278	223.751	-0.499297	0.629207				novel_circ_001632	111.876	109.111	-0.0361021	1
novel_circ_002698	316.278	223.751	-0.499297	0.629207				novel_circ_001675	111.876	109.111	-0.0361021	1
novel_circ_000446	351.42	251.72	-0.481375	0.647764				novel_circ_001888	111.876	109.111	-0.0361021	1
novel_circ_001156	351.42	251.72	-0.481375	0.647764				novel_circ_002560	111.876	109.111	-0.0361021	1
novel_circ_001497	351.42	251.72	-0.481375	0.647764				novel_circ_002806	1790.01	1745.77	-0.0361021	1
novel_circ_002013	351.42	251.72	-0.481375	0.647764				novel_circ_002860	111.876	109.111	-0.0361021	1
novel_circ_000989	2495.08	1790.01	-0.479119	0.0723147				novel_circ_003028	111.876	109.111	-0.0361021	1
novel_circ_002463	3233.06	2321.42	-0.477894	0.0347772				novel_circ_003029	111.876	109.111	-0.0361021	1
novel_circ_000111	1616.53	1174.69	-0.460616	0.16637				novel_circ_003048	111.876	109.111	-0.0361021	1
novel_circ_001531	421.704	307.658	-0.454903	0.677817				novel_circ_002900	1398.44	1382.07	-0.0169933	1
novel_circ_000200	456.846	335.627	-0.444849	0.690224				novel_circ_000617	699.222	691.035	-0.0169933	1
novel_circ_002326	1089.4	811.098	-0.425587	0.367014				novel_circ_001686	1873.92	1854.88	-0.0147285	1
novel_circ_001188	597.414	447.502	-0.416835	0.487212				novel_circ_000001	0.001	0.001	0	1
novel_circ_001726	1932.81	1510.32	-0.355844	0.251571				novel_circ_000002	0.001	0.001	0	1
novel_circ_002958	1967.95	1538.29	-0.355367	0.255922				novel_circ_000006	0.001	0.001	0	1
novel_circ_000388	2073.38	1622.2	-0.354034	0.196654				novel_circ_000007	0.001	0.001	0	1
novel_circ_000052	105.426	83.9067	-0.329372	1				novel_circ_000008	0.001	0.001	0	1
novel_circ_000062	105.426	83.9067	-0.329372	1				novel_circ_000019	0.001	0.001	0	1
novel_circ_000124	105.426	83.9067	-0.329372	1				novel_circ_000023	0.001	0.001	0	1
novel_circ_000177	105.426	83.9067	-0.329372	1				novel_circ_000024	0.001	0.001	0	1
novel_circ_000316	105.426	83.9067	-0.329372	1				novel_circ_000027	0.001	0.001	0	1
novel_circ_001131	105.426	83.9067	-0.329372	1				novel_circ_000028	0.001	0.001	0	1
novel_circ_001191	105.426	83.9067	-0.329372	1				novel_circ_000030	0.001	0.001	0	1
novel_circ_001275	105.426	83.9067	-0.329372	1				novel_circ_000035	0.001	0.001	0	1
novel_circ_001293	105.426	83.9067	-0.329372	1				novel_circ_000040	0.001	0.001	0	1
novel_circ_001321	105.426	83.9067	-0.329372	1				novel_circ_000055	0.001	0.001	0	1
novel_circ_001514	105.426	83.9067	-0.329372	1				novel_circ_000056	0.001	0.001	0	1
novel_circ_001792	105.426	83.9067	-0.329372	1				novel_circ_000058	0.001	0.001	0	1
novel_circ_001922	105.426	83.9067	-0.329372	1				novel_circ_000059	0.001	0.001	0	1
novel_circ_002280	105.426	83.9067	-0.329372	1				novel_circ_000061	0.001	0.001	0	1
novel_circ_002395	105.426	83.9067	-0.329372	1				novel_circ_000064	0.001	0.001	0	1
novel_circ_002650	105.426	83.9067	-0.329372	1				novel_circ_000066	0.001	0.001	0	1
novel_circ_002776	105.426	83.9067	-0.329372	1				novel_circ_000068	0.001	0.001	0	1
novel_circ_002844	105.426	83.9067	-0.329372	1				novel_circ_000070	0.001	0.001	0	1
novel_circ_003125	105.426	83.9067	-0.329372	1				novel_circ_000077	0.001	0.001	0	1
novel_circ_000041	35.142	27.9689	-0.329372	1				novel_circ_000079	0.001	0.001	0	1
novel_circ_000045	35.142	27.9689	-0.329372	1				novel_circ_000084	0.001	0.001	0	1
novel_circ_000181	35.142	27.9689	-0.329372	1				novel_circ_000088	0.001	0.001	0	1
novel_circ_000202	35.142	27.9689	-0.329372	1				novel_circ_000096	0.001	0.001	0	1
novel_circ_000339	35.142	27.9689	-0.329372	1				novel_circ_000105	0.001	0.001	0	1
novel_circ_000496	35.142	27.9689	-0.329372	1				novel_circ_000108	0.001	0.001	0	1
novel_circ_000558	35.142	27.9689	-0.329372	1				novel_circ_000117	0.001	0.001	0	1
novel_circ_000607	35.142	27.9689	-0.329372	1				novel_circ_000119	0.001	0.001	0	1
novel_circ_000716	35.142	27.9689	-0.329372	1				novel_circ_000120	0.001	0.001	0	1
novel_circ_000827	35.142	27.9689	-0.329372	1				novel_circ_000122	0.001	0.001	0	1
novel_circ_000845	35.142	27.9689	-0.329372	1				novel_circ_000130	0.001	0.001	0	1
novel_circ_000851	35.142	27.9689	-0.329372	1				novel_circ_000136	0.001	0.001	0	1
novel_circ_000864	35.142	27.9689	-0.329372	1				novel_circ_000140	0.001	0.001	0	1
novel_circ_000896	35.142	27.9689	-0.329372	1				novel_circ_000148	0.001	0.001	0	1
novel_circ_000932	35.142	27.9689	-0.329372	1				novel_circ_000151	0.001	0.001	0	1
novel_circ_000940	35.142	27.9689	-0.329372	1				novel_circ_000153	0.001	0.001	0	1
novel_circ_001012	35.142	27.9689	-0.329372	1				novel_circ_000154	0.001	0.001	0	1
novel_circ_001096	35.142	27.9689	-0.329372	1				novel_circ_000159	0.001	0.001	0	1
novel_circ_001110	35.142	27.9689	-0.329372	1				novel_circ_000163	0.001	0.001	0	1
novel_circ_001172	35.142	27.9689	-0.329372	1				novel_circ_000172	0.001	0.001	0	1
novel_circ_001217	35.142	27.9689	-0.329372	1				novel_circ_000173	0.001	0.001	0	1
novel_circ_001301	35.142	27.9689	-0.329372	1				novel_circ_000179	0.001	0.001	0	1
novel_circ_001379	35.142	27.9689	-0.329372	1				novel_circ_000180	0.001	0.001	0	1
novel_circ_001408	35.142	27.9689	-0.329372	1				novel_circ_000184	0.001	0.001	0	1
novel_circ_001436	35.142	27.9689	-0.329372	1				novel_circ_000186	0.001	0.001	0	1
novel_circ_001472	35.142	27.9689	-0.329372	1				novel_circ_000192	0.001	0.001	0	1
novel_circ_001533	35.142	27.9689	-0.329372	1				novel_circ_000193	0.001	0.001	0	1
novel_circ_001538	35.142	27.9689	-0.329372	1				novel_circ_000195	0.001	0.001	0	1
novel_circ_001622	35.142	27.9689	-0.329372	1				novel_circ_000197	0.001	0.001	0	1
novel_circ_001625	35.142	27.9689	-0.329372	1				novel_circ_000199	0.001	0.001	0	1
novel_circ_001628	35.142	27.9689	-0.329372	1				novel_circ_000203	0.001	0.001	0	1
novel_circ_001634	35.142	27.9689	-0.329372	1				novel_circ_000204	0.001	0.001	0	1
novel_circ_001637	35.142	27.9689	-0.329372	1				novel_circ_000205	0.001	0.001	0	1
novel_circ_001659	35.142	27.9689	-0.329372	1				novel_circ_000208	0.001	0.001	0	1
novel_circ_001679	35.142	27.9689	-0.329372	1				novel_circ_000209	0.001	0.001	0	1
novel_circ_001682	351.42	279.689	-0.329372	0.823891				novel_circ_000211	0.001	0.001	0	1
novel_circ_001687	35.142	27.9689	-0.329372	1				novel_circ_000213	0.001	0.001	0	1
novel_circ_001697	35.142	27.9689	-0.329372	1				novel_circ_000215	0.001	0.001	0	1
novel_circ_001718	35.142	27.9689	-0.329372	1				novel_circ_000219	0.001	0.001	0	1
novel_circ_001790	35.142	27.9689	-0.329372	1				novel_circ_000222	0.001	0.001	0	1
novel_circ_001833	35.142	27.9689	-0.329372	1				novel_circ_000223	0.001	0.001	0	1
novel_circ_001843	35.142	27.9689	-0.329372	1				novel_circ_000224	0.001	0.001	0	1
novel_circ_001867	35.142	27.9689	-0.329372	1				novel_circ_000227	0.001	0.001	0	1
novel_circ_001877	35.142	27.9689	-0.329372	1				novel_circ_000229	0.001	0.001	0	1
novel_circ_001880	35.142	27.9689	-0.329372	1				novel_circ_000231	0.001	0.001	0	1
novel_circ_001901	35.142	27.9689	-0.329372	1				novel_circ_000232	0.001	0.001	0	1
novel_circ_002012	35.142	27.9689	-0.329372	1				novel_circ_000233	0.001	0.001	0	1
novel_circ_002064	35.142	27.9689	-0.329372	1				novel_circ_000235	0.001	0.001	0	1
novel_circ_002127	35.142	27.9689	-0.329372	1				novel_circ_000239	0.001	0.001	0	1
novel_circ_002137	35.142	27.9689	-0.329372	1				novel_circ_000240	0.001	0.001	0	1
novel_circ_002176	35.142	27.9689	-0.329372	1				novel_circ_000244	0.001	0.001	0	1
novel_circ_002192	35.142	27.9689	-0.329372	1				novel_circ_000245	0.001	0.001	0	1
novel_circ_002200	35.142	27.9689	-0.329372	1				novel_circ_000247	0.001	0.001	0	1
novel_circ_002223	35.142	27.9689	-0.329372	1				novel_circ_000249	0.001	0.001	0	1
novel_circ_002227	35.142	27.9689	-0.329372	1				novel_circ_000250	0.001	0.001	0	1
novel_circ_002295	35.142	27.9689	-0.329372	1				novel_circ_000252	0.001	0.001	0	1
novel_circ_002338	35.142	27.9689	-0.329372	1				novel_circ_000255	0.001	0.001	0	1
novel_circ_002385	35.142	27.9689	-0.329372	1				novel_circ_000262	0.001	0.001	0	1
novel_circ_002402	35.142	27.9689	-0.329372	1				novel_circ_000263	0.001	0.001	0	1
novel_circ_002423	35.142	27.9689	-0.329372	1				novel_circ_000265	0.001	0.001	0	1
novel_circ_002447	35.142	27.9689	-0.329372	1				novel_circ_000266	0.001	0.001	0	1
novel_circ_002453	35.142	27.9689	-0.329372	1				novel_circ_000272	0.001	0.001	0	1
novel_circ_002468	35.142	27.9689	-0.329372	1				novel_circ_000273	0.001	0.001	0	1
novel_circ_002508	35.142	27.9689	-0.329372	1				novel_circ_000275	0.001	0.001	0	1
novel_circ_002527	35.142	27.9689	-0.329372	1				novel_circ_000278	0.001	0.001	0	1
novel_circ_002584	35.142	27.9689	-0.329372	1				novel_circ_000281	0.001	0.001	0	1
novel_circ_002773	35.142	27.9689	-0.329372	1				novel_circ_000282	0.001	0.001	0	1
novel_circ_002843	35.142	27.9689	-0.329372	1				novel_circ_000283	0.001	0.001	0	1
novel_circ_002845	351.42	279.689	-0.329372	0.823891				novel_circ_000303	0.001	0.001	0	1
novel_circ_002898	35.142	27.9689	-0.329372	1				novel_circ_000305	0.001	0.001	0	1
novel_circ_002912	35.142	27.9689	-0.329372	1				novel_circ_000315	0.001	0.001	0	1
novel_circ_002915	35.142	27.9689	-0.329372	1				novel_circ_000328	0.001	0.001	0	1
novel_circ_002925	35.142	27.9689	-0.329372	1				novel_circ_000330	0.001	0.001	0	1
novel_circ_003030	35.142	27.9689	-0.329372	1				novel_circ_000335	0.001	0.001	0	1
novel_circ_003049	35.142	27.9689	-0.329372	1				novel_circ_000354	0.001	0.001	0	1
novel_circ_003060	35.142	27.9689	-0.329372	1				novel_circ_000357	0.001	0.001	0	1
novel_circ_003161	35.142	27.9689	-0.329372	1				novel_circ_000360	0.001	0.001	0	1
novel_circ_003163	35.142	27.9689	-0.329372	1				novel_circ_000361	0.001	0.001	0	1
novel_circ_001095	210.852	167.813	-0.329372	0.774482				novel_circ_000362	0.001	0.001	0	1
novel_circ_002039	386.562	307.658	-0.329372	0.831904				novel_circ_000365	0.001	0.001	0	1
novel_circ_002182	210.852	167.813	-0.329372	0.774482				novel_circ_000366	0.001	0.001	0	1
novel_circ_000187	245.994	195.782	-0.329372	0.790601				novel_circ_000370	0.001	0.001	0	1
novel_circ_000548	245.994	195.782	-0.329372	0.790601				novel_circ_000371	0.001	0.001	0	1
novel_circ_000550	245.994	195.782	-0.329372	0.790601				novel_circ_000377	0.001	0.001	0	1
novel_circ_000570	245.994	195.782	-0.329372	0.790601				novel_circ_000378	0.001	0.001	0	1
novel_circ_000949	245.994	195.782	-0.329372	0.790601				novel_circ_000380	0.001	0.001	0	1
novel_circ_001282	281.136	223.751	-0.329372	0.803698				novel_circ_000382	0.001	0.001	0	1
novel_circ_003077	281.136	223.751	-0.329372	0.803698				novel_circ_000389	0.001	0.001	0	1
novel_circ_000046	70.2839	55.9378	-0.329372	1				novel_circ_000397	0.001	0.001	0	1
novel_circ_000234	70.2839	55.9378	-0.329372	1				novel_circ_000399	0.001	0.001	0	1
novel_circ_000289	70.2839	55.9378	-0.329372	1				novel_circ_000400	0.001	0.001	0	1
novel_circ_000408	70.2839	55.9378	-0.329372	1				novel_circ_000403	0.001	0.001	0	1
novel_circ_000433	70.2839	55.9378	-0.329372	1				novel_circ_000409	0.001	0.001	0	1
novel_circ_000464	70.2839	55.9378	-0.329372	1				novel_circ_000410	0.001	0.001	0	1
novel_circ_000565	70.2839	55.9378	-0.329372	1				novel_circ_000415	0.001	0.001	0	1
novel_circ_000568	70.2839	55.9378	-0.329372	1				novel_circ_000420	0.001	0.001	0	1
novel_circ_000613	70.2839	55.9378	-0.329372	1				novel_circ_000429	0.001	0.001	0	1
novel_circ_000614	70.2839	55.9378	-0.329372	1				novel_circ_000430	0.001	0.001	0	1
novel_circ_000852	70.2839	55.9378	-0.329372	1				novel_circ_000431	0.001	0.001	0	1
novel_circ_000853	70.2839	55.9378	-0.329372	1				novel_circ_000432	0.001	0.001	0	1
novel_circ_001005	70.2839	55.9378	-0.329372	1				novel_circ_000437	0.001	0.001	0	1
novel_circ_001006	70.2839	55.9378	-0.329372	1				novel_circ_000452	0.001	0.001	0	1
novel_circ_001045	70.2839	55.9378	-0.329372	1				novel_circ_000459	0.001	0.001	0	1
novel_circ_001050	70.2839	55.9378	-0.329372	1				novel_circ_000460	0.001	0.001	0	1
novel_circ_001162	70.2839	55.9378	-0.329372	1				novel_circ_000461	0.001	0.001	0	1
novel_circ_001300	316.278	251.72	-0.329372	0.814613				novel_circ_000469	0.001	0.001	0	1
novel_circ_001315	70.2839	55.9378	-0.329372	1				novel_circ_000472	0.001	0.001	0	1
novel_circ_001415	70.2839	55.9378	-0.329372	1				novel_circ_000474	0.001	0.001	0	1
novel_circ_001434	70.2839	55.9378	-0.329372	1				novel_circ_000475	0.001	0.001	0	1
novel_circ_001559	70.2839	55.9378	-0.329372	1				novel_circ_000478	0.001	0.001	0	1
novel_circ_001663	70.2839	55.9378	-0.329372	1				novel_circ_000479	0.001	0.001	0	1
novel_circ_001695	316.278	251.72	-0.329372	0.814613				novel_circ_000482	0.001	0.001	0	1
novel_circ_001841	316.278	251.72	-0.329372	0.814613				novel_circ_000484	0.001	0.001	0	1
novel_circ_001907	70.2839	55.9378	-0.329372	1				novel_circ_000492	0.001	0.001	0	1
novel_circ_001986	316.278	251.72	-0.329372	0.814613				novel_circ_000499	0.001	0.001	0	1
novel_circ_002048	70.2839	55.9378	-0.329372	1				novel_circ_000503	0.001	0.001	0	1
novel_circ_002177	316.278	251.72	-0.329372	0.814613				novel_circ_000506	0.001	0.001	0	1
novel_circ_002213	70.2839	55.9378	-0.329372	1				novel_circ_000508	0.001	0.001	0	1
novel_circ_002214	70.2839	55.9378	-0.329372	1				novel_circ_000510	0.001	0.001	0	1
novel_circ_002253	70.2839	55.9378	-0.329372	1				novel_circ_000513	0.001	0.001	0	1
novel_circ_002368	70.2839	55.9378	-0.329372	1				novel_circ_000517	0.001	0.001	0	1
novel_circ_002586	70.2839	55.9378	-0.329372	1				novel_circ_000525	0.001	0.001	0	1
novel_circ_002704	70.2839	55.9378	-0.329372	1				novel_circ_000539	0.001	0.001	0	1
novel_circ_002780	70.2839	55.9378	-0.329372	1				novel_circ_000545	0.001	0.001	0	1
novel_circ_002964	70.2839	55.9378	-0.329372	1				novel_circ_000556	0.001	0.001	0	1
novel_circ_001552	421.704	335.627	-0.329372	0.838916				novel_circ_000557	0.001	0.001	0	1
novel_circ_002158	421.704	335.627	-0.329372	0.838916				novel_circ_000563	0.001	0.001	0	1
novel_circ_001161	140.568	111.876	-0.329372	1				novel_circ_000577	0.001	0.001	0	1
novel_circ_002662	140.568	111.876	-0.329372	1				novel_circ_000579	0.001	0.001	0	1
novel_circ_002743	140.568	111.876	-0.329372	1				novel_circ_000580	0.001	0.001	0	1
novel_circ_000434	175.71	139.844	-0.329372	0.753968				novel_circ_000582	0.001	0.001	0	1
novel_circ_000980	175.71	139.844	-0.329372	0.753968				novel_circ_000583	0.001	0.001	0	1
novel_circ_001475	175.71	139.844	-0.329372	0.753968				novel_circ_000592	0.001	0.001	0	1
novel_circ_001703	175.71	139.844	-0.329372	0.753968				novel_circ_000596	0.001	0.001	0	1
novel_circ_001853	175.71	139.844	-0.329372	0.753968				novel_circ_000597	0.001	0.001	0	1
novel_circ_002128	175.71	139.844	-0.329372	0.753968				novel_circ_000603	0.001	0.001	0	1
novel_circ_002142	175.71	139.844	-0.329372	0.753968				novel_circ_000606	0.001	0.001	0	1
novel_circ_002420	175.71	139.844	-0.329372	0.753968				novel_circ_000608	0.001	0.001	0	1
novel_circ_000571	1721.96	1398.44	-0.300225	0.316077				novel_circ_000635	0.001	0.001	0	1
novel_circ_002323	1300.25	1062.82	-0.290898	0.489499				novel_circ_000637	0.001	0.001	0	1
novel_circ_000401	86835.8	71684.3	-0.276633	1.33848e-09				novel_circ_000644	0.001	0.001	0	1
novel_circ_001492	913.691	755.16	-0.274924	0.583633				novel_circ_000652	0.001	0.001	0	1
novel_circ_001985	843.407	699.222	-0.270478	0.568648				novel_circ_000654	0.001	0.001	0	1
novel_circ_002085	843.407	699.222	-0.270478	0.568648				novel_circ_000655	0.001	0.001	0	1
novel_circ_001943	773.123	643.285	-0.265241	0.551934				novel_circ_000656	0.001	0.001	0	1
novel_circ_002879	597.414	503.44	-0.24691	0.736103				novel_circ_000661	0.001	0.001	0	1
novel_circ_001982	527.13	447.502	-0.236262	0.72031				novel_circ_000663	0.001	0.001	0	1
novel_circ_002388	491.988	419.533	-0.229836	0.711273				novel_circ_000666	0.001	0.001	0	1
novel_circ_000312	1440.82	1230.63	-0.227492	0.516319				novel_circ_000671	0.001	0.001	0	1
novel_circ_000106	1897.67	1622.2	-0.226278	0.509699				novel_circ_000676	0.001	0.001	0	1
novel_circ_000501	456.846	391.565	-0.222457	0.701302				novel_circ_000678	0.001	0.001	0	1
novel_circ_002706	843.407	727.191	-0.213895	0.672199				novel_circ_000679	0.001	0.001	0	1
novel_circ_001454	2459.94	2125.64	-0.210727	0.458121				novel_circ_000682	0.001	0.001	0	1
novel_circ_000090	2284.23	1985.79	-0.201992	0.441933				novel_circ_000683	0.001	0.001	0	1
novel_circ_002355	1054.26	922.974	-0.191868	0.615214				novel_circ_000684	0.001	0.001	0	1
novel_circ_001480	351.42	307.658	-0.191868	1				novel_circ_000685	0.001	0.001	0	1
novel_circ_002321	2108.52	1845.95	-0.191868	0.53434				novel_circ_000688	0.001	0.001	0	1
novel_circ_000468	667.697	587.347	-0.184982	0.874754				novel_circ_000689	0.001	0.001	0	1
novel_circ_001388	667.697	587.347	-0.184982	0.874754				novel_circ_000690	0.001	0.001	0	1
novel_circ_001462	316.278	279.689	-0.177369	1				novel_circ_000691	0.001	0.001	0	1
novel_circ_001706	316.278	279.689	-0.177369	1				novel_circ_000694	0.001	0.001	0	1
novel_circ_002606	316.278	279.689	-0.177369	1				novel_circ_000695	0.001	0.001	0	1
novel_circ_002609	316.278	279.689	-0.177369	1				novel_circ_000696	0.001	0.001	0	1
novel_circ_002131	1124.54	1006.88	-0.159447	0.716763				novel_circ_000706	0.001	0.001	0	1
novel_circ_002550	281.136	251.72	-0.159447	1				novel_circ_000709	0.001	0.001	0	1
novel_circ_000986	808.265	727.191	-0.152494	0.775719				novel_circ_000712	0.001	0.001	0	1
novel_circ_000631	1335.39	1202.66	-0.151035	0.73806				novel_circ_000721	0.001	0.001	0	1
novel_circ_002901	527.13	475.471	-0.1488	0.860162				novel_circ_000724	0.001	0.001	0	1
novel_circ_002703	1265.11	1146.72	-0.141745	0.731501				novel_circ_000731	0.001	0.001	0	1
novel_circ_000564	491.988	447.502	-0.136727	0.855644				novel_circ_000732	0.001	0.001	0	1
novel_circ_001732	491.988	447.502	-0.136727	0.855644				novel_circ_000735	0.001	0.001	0	1
novel_circ_001307	2143.66	1957.82	-0.130826	0.6622				novel_circ_000736	0.001	0.001	0	1
novel_circ_000448	1405.68	1286.57	-0.127738	0.747061				novel_circ_000739	0.001	0.001	0	1
novel_circ_001770	456.846	419.533	-0.122921	0.850659				novel_circ_000745	0.001	0.001	0	1
novel_circ_000171	4498.17	4139.4	-0.119918	0.549307				novel_circ_000750	0.001	0.001	0	1
novel_circ_001519	7414.96	6880.35	-0.107956	0.458307				novel_circ_000751	0.001	0.001	0	1
novel_circ_002922	632.556	587.347	-0.106979	1				novel_circ_000754	0.001	0.001	0	1
novel_circ_002006	210.852	195.782	-0.106979	1				novel_circ_000756	0.001	0.001	0	1
novel_circ_002038	1019.12	950.943	-0.0998899	0.899232				novel_circ_000762	0.001	0.001	0	1
novel_circ_002130	808.265	755.16	-0.0980462	0.887865				novel_circ_000763	0.001	0.001	0	1
novel_circ_000641	773.123	727.191	-0.0883637	0.885571				novel_circ_000764	0.001	0.001	0	1
novel_circ_001936	1475.96	1398.44	-0.077833	0.917231				novel_circ_000765	0.001	0.001	0	1
novel_circ_000043	175.71	167.813	-0.0663374	1				novel_circ_000770	0.001	0.001	0	1
novel_circ_000139	351.42	335.627	-0.0663374	1				novel_circ_000771	0.001	0.001	0	1
novel_circ_000156	175.71	167.813	-0.0663374	1				novel_circ_000773	0.001	0.001	0	1
novel_circ_000346	175.71	167.813	-0.0663374	1				novel_circ_000775	0.001	0.001	0	1
novel_circ_000633	175.71	167.813	-0.0663374	1				novel_circ_000777	0.001	0.001	0	1
novel_circ_001934	175.71	167.813	-0.0663374	1				novel_circ_000778	0.001	0.001	0	1
novel_circ_002864	527.13	503.44	-0.0663374	1				novel_circ_000784	0.001	0.001	0	1
novel_circ_002984	175.71	167.813	-0.0663374	1				novel_circ_000790	0.001	0.001	0	1
novel_circ_003005	175.71	167.813	-0.0663374	1				novel_circ_000791	0.001	0.001	0	1
novel_circ_000449	667.697	643.285	-0.0537373	1				novel_circ_000800	0.001	0.001	0	1
novel_circ_001180	14794.8	14264.1	-0.0526948	0.629902				novel_circ_000802	0.001	0.001	0	1
novel_circ_000012	491.988	475.471	-0.0492639	1				novel_circ_000816	0.001	0.001	0	1
novel_circ_000112	316.278	307.658	-0.0398652	1				novel_circ_000817	0.001	0.001	0	1
novel_circ_000404	1405.68	1370.48	-0.03659	1				novel_circ_000818	0.001	0.001	0	1
novel_circ_002444	456.846	447.502	-0.0298115	1				novel_circ_000821	0.001	0.001	0	1
novel_circ_002514	1440.82	1426.41	-0.0144984	1				novel_circ_000823	0.001	0.001	0	1
novel_circ_000593	702.839	699.222	-0.00744368	1				novel_circ_000824	0.001	0.001	0	1
novel_circ_001148	562.272	559.378	-0.00744368	1				novel_circ_000825	0.001	0.001	0	1
novel_circ_002443	562.272	559.378	-0.00744368	1				novel_circ_000830	0.001	0.001	0	1
novel_circ_000396	140.568	139.844	-0.00744368	1				novel_circ_000837	0.001	0.001	0	1
novel_circ_000875	140.568	139.844	-0.00744368	1				novel_circ_000839	0.001	0.001	0	1
novel_circ_001489	140.568	139.844	-0.00744368	1				novel_circ_000856	0.001	0.001	0	1
novel_circ_001525	140.568	139.844	-0.00744368	1				novel_circ_000857	0.001	0.001	0	1
novel_circ_001569	140.568	139.844	-0.00744368	1				novel_circ_000858	0.001	0.001	0	1
novel_circ_001730	140.568	139.844	-0.00744368	1				novel_circ_000859	0.001	0.001	0	1
novel_circ_002165	140.568	139.844	-0.00744368	1				novel_circ_000860	0.001	0.001	0	1
novel_circ_002941	140.568	139.844	-0.00744368	1				novel_circ_000865	0.001	0.001	0	1
novel_circ_000006	0.001	0.001	0	1				novel_circ_000866	0.001	0.001	0	1
novel_circ_000007	0.001	0.001	0	1				novel_circ_000868	0.001	0.001	0	1
novel_circ_000019	0.001	0.001	0	1				novel_circ_000871	0.001	0.001	0	1
novel_circ_000021	0.001	0.001	0	1				novel_circ_000872	0.001	0.001	0	1
novel_circ_000022	0.001	0.001	0	1				novel_circ_000883	0.001	0.001	0	1
novel_circ_000023	0.001	0.001	0	1				novel_circ_000884	0.001	0.001	0	1
novel_circ_000024	0.001	0.001	0	1				novel_circ_000887	0.001	0.001	0	1
novel_circ_000027	0.001	0.001	0	1				novel_circ_000890	0.001	0.001	0	1
novel_circ_000028	0.001	0.001	0	1				novel_circ_000905	0.001	0.001	0	1
novel_circ_000029	0.001	0.001	0	1				novel_circ_000909	0.001	0.001	0	1
novel_circ_000032	0.001	0.001	0	1				novel_circ_000910	0.001	0.001	0	1
novel_circ_000040	0.001	0.001	0	1				novel_circ_000913	0.001	0.001	0	1
novel_circ_000048	0.001	0.001	0	1				novel_circ_000915	0.001	0.001	0	1
novel_circ_000054	0.001	0.001	0	1				novel_circ_000916	0.001	0.001	0	1
novel_circ_000061	0.001	0.001	0	1				novel_circ_000917	0.001	0.001	0	1
novel_circ_000064	0.001	0.001	0	1				novel_circ_000927	0.001	0.001	0	1
novel_circ_000066	0.001	0.001	0	1				novel_circ_000935	0.001	0.001	0	1
novel_circ_000067	0.001	0.001	0	1				novel_circ_000937	0.001	0.001	0	1
novel_circ_000070	0.001	0.001	0	1				novel_circ_000946	0.001	0.001	0	1
novel_circ_000073	0.001	0.001	0	1				novel_circ_000951	0.001	0.001	0	1
novel_circ_000088	0.001	0.001	0	1				novel_circ_000953	0.001	0.001	0	1
novel_circ_000096	0.001	0.001	0	1				novel_circ_000963	0.001	0.001	0	1
novel_circ_000105	0.001	0.001	0	1				novel_circ_000973	0.001	0.001	0	1
novel_circ_000120	0.001	0.001	0	1				novel_circ_000982	0.001	0.001	0	1
novel_circ_000127	0.001	0.001	0	1				novel_circ_000990	0.001	0.001	0	1
novel_circ_000130	0.001	0.001	0	1				novel_circ_000991	0.001	0.001	0	1
novel_circ_000143	0.001	0.001	0	1				novel_circ_000993	0.001	0.001	0	1
novel_circ_000145	0.001	0.001	0	1				novel_circ_000994	0.001	0.001	0	1
novel_circ_000147	0.001	0.001	0	1				novel_circ_000995	0.001	0.001	0	1
novel_circ_000148	0.001	0.001	0	1				novel_circ_000996	0.001	0.001	0	1
novel_circ_000151	0.001	0.001	0	1				novel_circ_001001	0.001	0.001	0	1
novel_circ_000153	0.001	0.001	0	1				novel_circ_001004	0.001	0.001	0	1
novel_circ_000154	0.001	0.001	0	1				novel_circ_001013	0.001	0.001	0	1
novel_circ_000159	0.001	0.001	0	1				novel_circ_001014	0.001	0.001	0	1
novel_circ_000161	0.001	0.001	0	1				novel_circ_001015	0.001	0.001	0	1
novel_circ_000162	0.001	0.001	0	1				novel_circ_001016	0.001	0.001	0	1
novel_circ_000172	0.001	0.001	0	1				novel_circ_001022	0.001	0.001	0	1
novel_circ_000173	0.001	0.001	0	1				novel_circ_001031	0.001	0.001	0	1
novel_circ_000174	0.001	0.001	0	1				novel_circ_001033	0.001	0.001	0	1
novel_circ_000179	0.001	0.001	0	1				novel_circ_001048	0.001	0.001	0	1
novel_circ_000180	0.001	0.001	0	1				novel_circ_001053	0.001	0.001	0	1
novel_circ_000184	0.001	0.001	0	1				novel_circ_001062	0.001	0.001	0	1
novel_circ_000193	0.001	0.001	0	1				novel_circ_001063	0.001	0.001	0	1
novel_circ_000195	0.001	0.001	0	1				novel_circ_001064	0.001	0.001	0	1
novel_circ_000199	0.001	0.001	0	1				novel_circ_001067	0.001	0.001	0	1
novel_circ_000203	0.001	0.001	0	1				novel_circ_001070	0.001	0.001	0	1
novel_circ_000205	0.001	0.001	0	1				novel_circ_001071	0.001	0.001	0	1
novel_circ_000208	0.001	0.001	0	1				novel_circ_001072	0.001	0.001	0	1
novel_circ_000209	0.001	0.001	0	1				novel_circ_001075	0.001	0.001	0	1
novel_circ_000210	0.001	0.001	0	1				novel_circ_001084	0.001	0.001	0	1
novel_circ_000213	0.001	0.001	0	1				novel_circ_001086	0.001	0.001	0	1
novel_circ_000214	0.001	0.001	0	1				novel_circ_001087	0.001	0.001	0	1
novel_circ_000216	0.001	0.001	0	1				novel_circ_001089	0.001	0.001	0	1
novel_circ_000217	0.001	0.001	0	1				novel_circ_001092	0.001	0.001	0	1
novel_circ_000218	0.001	0.001	0	1				novel_circ_001093	0.001	0.001	0	1
novel_circ_000219	0.001	0.001	0	1				novel_circ_001097	0.001	0.001	0	1
novel_circ_000223	0.001	0.001	0	1				novel_circ_001103	0.001	0.001	0	1
novel_circ_000226	0.001	0.001	0	1				novel_circ_001104	0.001	0.001	0	1
novel_circ_000233	0.001	0.001	0	1				novel_circ_001111	0.001	0.001	0	1
novel_circ_000235	0.001	0.001	0	1				novel_circ_001112	0.001	0.001	0	1
novel_circ_000239	0.001	0.001	0	1				novel_circ_001113	0.001	0.001	0	1
novel_circ_000240	0.001	0.001	0	1				novel_circ_001127	0.001	0.001	0	1
novel_circ_000244	0.001	0.001	0	1				novel_circ_001130	0.001	0.001	0	1
novel_circ_000246	0.001	0.001	0	1				novel_circ_001134	0.001	0.001	0	1
novel_circ_000249	0.001	0.001	0	1				novel_circ_001136	0.001	0.001	0	1
novel_circ_000250	0.001	0.001	0	1				novel_circ_001139	0.001	0.001	0	1
novel_circ_000252	0.001	0.001	0	1				novel_circ_001140	0.001	0.001	0	1
novel_circ_000262	0.001	0.001	0	1				novel_circ_001141	0.001	0.001	0	1
novel_circ_000263	0.001	0.001	0	1				novel_circ_001143	0.001	0.001	0	1
novel_circ_000264	0.001	0.001	0	1				novel_circ_001145	0.001	0.001	0	1
novel_circ_000265	0.001	0.001	0	1				novel_circ_001158	0.001	0.001	0	1
novel_circ_000266	0.001	0.001	0	1				novel_circ_001159	0.001	0.001	0	1
novel_circ_000267	0.001	0.001	0	1				novel_circ_001166	0.001	0.001	0	1
novel_circ_000268	0.001	0.001	0	1				novel_circ_001167	0.001	0.001	0	1
novel_circ_000269	0.001	0.001	0	1				novel_circ_001171	0.001	0.001	0	1
novel_circ_000270	0.001	0.001	0	1				novel_circ_001174	0.001	0.001	0	1
novel_circ_000271	0.001	0.001	0	1				novel_circ_001179	0.001	0.001	0	1
novel_circ_000272	0.001	0.001	0	1				novel_circ_001181	0.001	0.001	0	1
novel_circ_000275	0.001	0.001	0	1				novel_circ_001192	0.001	0.001	0	1
novel_circ_000281	0.001	0.001	0	1				novel_circ_001194	0.001	0.001	0	1
novel_circ_000282	0.001	0.001	0	1				novel_circ_001199	0.001	0.001	0	1
novel_circ_000290	0.001	0.001	0	1				novel_circ_001201	0.001	0.001	0	1
novel_circ_000295	0.001	0.001	0	1				novel_circ_001202	0.001	0.001	0	1
novel_circ_000301	0.001	0.001	0	1				novel_circ_001203	0.001	0.001	0	1
novel_circ_000305	0.001	0.001	0	1				novel_circ_001206	0.001	0.001	0	1
novel_circ_000315	0.001	0.001	0	1				novel_circ_001207	0.001	0.001	0	1
novel_circ_000319	0.001	0.001	0	1				novel_circ_001208	0.001	0.001	0	1
novel_circ_000325	0.001	0.001	0	1				novel_circ_001212	0.001	0.001	0	1
novel_circ_000335	0.001	0.001	0	1				novel_circ_001214	0.001	0.001	0	1
novel_circ_000354	0.001	0.001	0	1				novel_circ_001216	0.001	0.001	0	1
novel_circ_000360	0.001	0.001	0	1				novel_circ_001221	0.001	0.001	0	1
novel_circ_000365	0.001	0.001	0	1				novel_circ_001223	0.001	0.001	0	1
novel_circ_000374	0.001	0.001	0	1				novel_circ_001226	0.001	0.001	0	1
novel_circ_000375	0.001	0.001	0	1				novel_circ_001230	0.001	0.001	0	1
novel_circ_000377	0.001	0.001	0	1				novel_circ_001233	0.001	0.001	0	1
novel_circ_000385	0.001	0.001	0	1				novel_circ_001246	0.001	0.001	0	1
novel_circ_000389	0.001	0.001	0	1				novel_circ_001247	0.001	0.001	0	1
novel_circ_000391	0.001	0.001	0	1				novel_circ_001252	0.001	0.001	0	1
novel_circ_000393	0.001	0.001	0	1				novel_circ_001256	0.001	0.001	0	1
novel_circ_000397	0.001	0.001	0	1				novel_circ_001257	0.001	0.001	0	1
novel_circ_000398	0.001	0.001	0	1				novel_circ_001258	0.001	0.001	0	1
novel_circ_000399	0.001	0.001	0	1				novel_circ_001259	0.001	0.001	0	1
novel_circ_000403	0.001	0.001	0	1				novel_circ_001263	0.001	0.001	0	1
novel_circ_000406	0.001	0.001	0	1				novel_circ_001267	0.001	0.001	0	1
novel_circ_000409	0.001	0.001	0	1				novel_circ_001268	0.001	0.001	0	1
novel_circ_000410	0.001	0.001	0	1				novel_circ_001271	0.001	0.001	0	1
novel_circ_000411	0.001	0.001	0	1				novel_circ_001278	0.001	0.001	0	1
novel_circ_000412	0.001	0.001	0	1				novel_circ_001288	0.001	0.001	0	1
novel_circ_000414	0.001	0.001	0	1				novel_circ_001296	0.001	0.001	0	1
novel_circ_000415	0.001	0.001	0	1				novel_circ_001297	0.001	0.001	0	1
novel_circ_000417	0.001	0.001	0	1				novel_circ_001302	0.001	0.001	0	1
novel_circ_000418	0.001	0.001	0	1				novel_circ_001303	0.001	0.001	0	1
novel_circ_000420	0.001	0.001	0	1				novel_circ_001304	0.001	0.001	0	1
novel_circ_000429	0.001	0.001	0	1				novel_circ_001305	0.001	0.001	0	1
novel_circ_000432	0.001	0.001	0	1				novel_circ_001310	0.001	0.001	0	1
novel_circ_000438	0.001	0.001	0	1				novel_circ_001311	0.001	0.001	0	1
novel_circ_000452	0.001	0.001	0	1				novel_circ_001312	0.001	0.001	0	1
novel_circ_000456	0.001	0.001	0	1				novel_circ_001313	0.001	0.001	0	1
novel_circ_000459	0.001	0.001	0	1				novel_circ_001314	0.001	0.001	0	1
novel_circ_000461	0.001	0.001	0	1				novel_circ_001318	0.001	0.001	0	1
novel_circ_000472	0.001	0.001	0	1				novel_circ_001320	0.001	0.001	0	1
novel_circ_000474	0.001	0.001	0	1				novel_circ_001323	0.001	0.001	0	1
novel_circ_000476	0.001	0.001	0	1				novel_circ_001325	0.001	0.001	0	1
novel_circ_000479	0.001	0.001	0	1				novel_circ_001327	0.001	0.001	0	1
novel_circ_000484	0.001	0.001	0	1				novel_circ_001328	0.001	0.001	0	1
novel_circ_000485	0.001	0.001	0	1				novel_circ_001329	0.001	0.001	0	1
novel_circ_000492	0.001	0.001	0	1				novel_circ_001330	0.001	0.001	0	1
novel_circ_000494	0.001	0.001	0	1				novel_circ_001335	0.001	0.001	0	1
novel_circ_000497	0.001	0.001	0	1				novel_circ_001338	0.001	0.001	0	1
novel_circ_000499	0.001	0.001	0	1				novel_circ_001344	0.001	0.001	0	1
novel_circ_000506	0.001	0.001	0	1				novel_circ_001348	0.001	0.001	0	1
novel_circ_000510	0.001	0.001	0	1				novel_circ_001349	0.001	0.001	0	1
novel_circ_000511	0.001	0.001	0	1				novel_circ_001354	0.001	0.001	0	1
novel_circ_000525	0.001	0.001	0	1				novel_circ_001355	0.001	0.001	0	1
novel_circ_000543	0.001	0.001	0	1				novel_circ_001357	0.001	0.001	0	1
novel_circ_000545	0.001	0.001	0	1				novel_circ_001359	0.001	0.001	0	1
novel_circ_000556	0.001	0.001	0	1				novel_circ_001381	0.001	0.001	0	1
novel_circ_000561	0.001	0.001	0	1				novel_circ_001386	0.001	0.001	0	1
novel_circ_000563	0.001	0.001	0	1				novel_circ_001395	0.001	0.001	0	1
novel_circ_000572	0.001	0.001	0	1				novel_circ_001398	0.001	0.001	0	1
novel_circ_000577	0.001	0.001	0	1				novel_circ_001399	0.001	0.001	0	1
novel_circ_000578	0.001	0.001	0	1				novel_circ_001402	0.001	0.001	0	1
novel_circ_000579	0.001	0.001	0	1				novel_circ_001404	0.001	0.001	0	1
novel_circ_000580	0.001	0.001	0	1				novel_circ_001406	0.001	0.001	0	1
novel_circ_000583	0.001	0.001	0	1				novel_circ_001409	0.001	0.001	0	1
novel_circ_000587	0.001	0.001	0	1				novel_circ_001410	0.001	0.001	0	1
novel_circ_000590	0.001	0.001	0	1				novel_circ_001412	0.001	0.001	0	1
novel_circ_000592	0.001	0.001	0	1				novel_circ_001417	0.001	0.001	0	1
novel_circ_000595	0.001	0.001	0	1				novel_circ_001421	0.001	0.001	0	1
novel_circ_000601	0.001	0.001	0	1				novel_circ_001422	0.001	0.001	0	1
novel_circ_000605	0.001	0.001	0	1				novel_circ_001424	0.001	0.001	0	1
novel_circ_000606	0.001	0.001	0	1				novel_circ_001426	0.001	0.001	0	1
novel_circ_000616	0.001	0.001	0	1				novel_circ_001427	0.001	0.001	0	1
novel_circ_000635	0.001	0.001	0	1				novel_circ_001428	0.001	0.001	0	1
novel_circ_000637	0.001	0.001	0	1				novel_circ_001439	0.001	0.001	0	1
novel_circ_000644	0.001	0.001	0	1				novel_circ_001445	0.001	0.001	0	1
novel_circ_000645	0.001	0.001	0	1				novel_circ_001449	0.001	0.001	0	1
novel_circ_000647	0.001	0.001	0	1				novel_circ_001450	0.001	0.001	0	1
novel_circ_000650	0.001	0.001	0	1				novel_circ_001451	0.001	0.001	0	1
novel_circ_000651	0.001	0.001	0	1				novel_circ_001455	0.001	0.001	0	1
novel_circ_000652	0.001	0.001	0	1				novel_circ_001456	0.001	0.001	0	1
novel_circ_000654	0.001	0.001	0	1				novel_circ_001458	0.001	0.001	0	1
novel_circ_000656	0.001	0.001	0	1				novel_circ_001479	0.001	0.001	0	1
novel_circ_000657	0.001	0.001	0	1				novel_circ_001481	0.001	0.001	0	1
novel_circ_000660	0.001	0.001	0	1				novel_circ_001482	0.001	0.001	0	1
novel_circ_000661	0.001	0.001	0	1				novel_circ_001483	0.001	0.001	0	1
novel_circ_000662	0.001	0.001	0	1				novel_circ_001485	0.001	0.001	0	1
novel_circ_000663	0.001	0.001	0	1				novel_circ_001488	0.001	0.001	0	1
novel_circ_000666	0.001	0.001	0	1				novel_circ_001491	0.001	0.001	0	1
novel_circ_000668	0.001	0.001	0	1				novel_circ_001493	0.001	0.001	0	1
novel_circ_000671	0.001	0.001	0	1				novel_circ_001496	0.001	0.001	0	1
novel_circ_000675	0.001	0.001	0	1				novel_circ_001500	0.001	0.001	0	1
novel_circ_000676	0.001	0.001	0	1				novel_circ_001503	0.001	0.001	0	1
novel_circ_000678	0.001	0.001	0	1				novel_circ_001506	0.001	0.001	0	1
novel_circ_000679	0.001	0.001	0	1				novel_circ_001512	0.001	0.001	0	1
novel_circ_000683	0.001	0.001	0	1				novel_circ_001517	0.001	0.001	0	1
novel_circ_000684	0.001	0.001	0	1				novel_circ_001528	0.001	0.001	0	1
novel_circ_000685	0.001	0.001	0	1				novel_circ_001530	0.001	0.001	0	1
novel_circ_000687	0.001	0.001	0	1				novel_circ_001544	0.001	0.001	0	1
novel_circ_000688	0.001	0.001	0	1				novel_circ_001546	0.001	0.001	0	1
novel_circ_000689	0.001	0.001	0	1				novel_circ_001547	0.001	0.001	0	1
novel_circ_000690	0.001	0.001	0	1				novel_circ_001548	0.001	0.001	0	1
novel_circ_000691	0.001	0.001	0	1				novel_circ_001551	0.001	0.001	0	1
novel_circ_000692	0.001	0.001	0	1				novel_circ_001555	0.001	0.001	0	1
novel_circ_000694	0.001	0.001	0	1				novel_circ_001558	0.001	0.001	0	1
novel_circ_000695	0.001	0.001	0	1				novel_circ_001563	0.001	0.001	0	1
novel_circ_000696	0.001	0.001	0	1				novel_circ_001564	0.001	0.001	0	1
novel_circ_000697	0.001	0.001	0	1				novel_circ_001567	0.001	0.001	0	1
novel_circ_000698	0.001	0.001	0	1				novel_circ_001582	0.001	0.001	0	1
novel_circ_000700	0.001	0.001	0	1				novel_circ_001584	0.001	0.001	0	1
novel_circ_000702	0.001	0.001	0	1				novel_circ_001585	0.001	0.001	0	1
novel_circ_000706	0.001	0.001	0	1				novel_circ_001595	0.001	0.001	0	1
novel_circ_000708	0.001	0.001	0	1				novel_circ_001596	0.001	0.001	0	1
novel_circ_000709	0.001	0.001	0	1				novel_circ_001597	0.001	0.001	0	1
novel_circ_000712	0.001	0.001	0	1				novel_circ_001598	0.001	0.001	0	1
novel_circ_000714	0.001	0.001	0	1				novel_circ_001599	0.001	0.001	0	1
novel_circ_000717	0.001	0.001	0	1				novel_circ_001605	0.001	0.001	0	1
novel_circ_000718	0.001	0.001	0	1				novel_circ_001606	0.001	0.001	0	1
novel_circ_000721	0.001	0.001	0	1				novel_circ_001611	0.001	0.001	0	1
novel_circ_000723	0.001	0.001	0	1				novel_circ_001614	0.001	0.001	0	1
novel_circ_000724	0.001	0.001	0	1				novel_circ_001617	0.001	0.001	0	1
novel_circ_000732	0.001	0.001	0	1				novel_circ_001623	0.001	0.001	0	1
novel_circ_000735	0.001	0.001	0	1				novel_circ_001626	0.001	0.001	0	1
novel_circ_000736	0.001	0.001	0	1				novel_circ_001629	0.001	0.001	0	1
novel_circ_000739	0.001	0.001	0	1				novel_circ_001630	0.001	0.001	0	1
novel_circ_000740	0.001	0.001	0	1				novel_circ_001631	0.001	0.001	0	1
novel_circ_000743	0.001	0.001	0	1				novel_circ_001636	0.001	0.001	0	1
novel_circ_000744	0.001	0.001	0	1				novel_circ_001641	0.001	0.001	0	1
novel_circ_000745	0.001	0.001	0	1				novel_circ_001644	0.001	0.001	0	1
novel_circ_000748	0.001	0.001	0	1				novel_circ_001648	0.001	0.001	0	1
novel_circ_000749	0.001	0.001	0	1				novel_circ_001650	0.001	0.001	0	1
novel_circ_000750	0.001	0.001	0	1				novel_circ_001657	0.001	0.001	0	1
novel_circ_000751	0.001	0.001	0	1				novel_circ_001658	0.001	0.001	0	1
novel_circ_000754	0.001	0.001	0	1				novel_circ_001661	0.001	0.001	0	1
novel_circ_000756	0.001	0.001	0	1				novel_circ_001673	0.001	0.001	0	1
novel_circ_000759	0.001	0.001	0	1				novel_circ_001676	0.001	0.001	0	1
novel_circ_000763	0.001	0.001	0	1				novel_circ_001688	0.001	0.001	0	1
novel_circ_000764	0.001	0.001	0	1				novel_circ_001689	0.001	0.001	0	1
novel_circ_000765	0.001	0.001	0	1				novel_circ_001691	0.001	0.001	0	1
novel_circ_000766	0.001	0.001	0	1				novel_circ_001693	0.001	0.001	0	1
novel_circ_000770	0.001	0.001	0	1				novel_circ_001698	0.001	0.001	0	1
novel_circ_000771	0.001	0.001	0	1				novel_circ_001699	0.001	0.001	0	1
novel_circ_000773	0.001	0.001	0	1				novel_circ_001707	0.001	0.001	0	1
novel_circ_000774	0.001	0.001	0	1				novel_circ_001708	0.001	0.001	0	1
novel_circ_000775	0.001	0.001	0	1				novel_circ_001709	0.001	0.001	0	1
novel_circ_000776	0.001	0.001	0	1				novel_circ_001712	0.001	0.001	0	1
novel_circ_000777	0.001	0.001	0	1				novel_circ_001715	0.001	0.001	0	1
novel_circ_000778	0.001	0.001	0	1				novel_circ_001724	0.001	0.001	0	1
novel_circ_000779	0.001	0.001	0	1				novel_circ_001733	0.001	0.001	0	1
novel_circ_000780	0.001	0.001	0	1				novel_circ_001741	0.001	0.001	0	1
novel_circ_000781	0.001	0.001	0	1				novel_circ_001743	0.001	0.001	0	1
novel_circ_000782	0.001	0.001	0	1				novel_circ_001749	0.001	0.001	0	1
novel_circ_000783	0.001	0.001	0	1				novel_circ_001758	0.001	0.001	0	1
novel_circ_000784	0.001	0.001	0	1				novel_circ_001761	0.001	0.001	0	1
novel_circ_000790	0.001	0.001	0	1				novel_circ_001764	0.001	0.001	0	1
novel_circ_000791	0.001	0.001	0	1				novel_circ_001771	0.001	0.001	0	1
novel_circ_000797	0.001	0.001	0	1				novel_circ_001776	0.001	0.001	0	1
novel_circ_000800	0.001	0.001	0	1				novel_circ_001778	0.001	0.001	0	1
novel_circ_000802	0.001	0.001	0	1				novel_circ_001781	0.001	0.001	0	1
novel_circ_000805	0.001	0.001	0	1				novel_circ_001782	0.001	0.001	0	1
novel_circ_000806	0.001	0.001	0	1				novel_circ_001783	0.001	0.001	0	1
novel_circ_000814	0.001	0.001	0	1				novel_circ_001786	0.001	0.001	0	1
novel_circ_000818	0.001	0.001	0	1				novel_circ_001787	0.001	0.001	0	1
novel_circ_000821	0.001	0.001	0	1				novel_circ_001794	0.001	0.001	0	1
novel_circ_000823	0.001	0.001	0	1				novel_circ_001799	0.001	0.001	0	1
novel_circ_000824	0.001	0.001	0	1				novel_circ_001802	0.001	0.001	0	1
novel_circ_000825	0.001	0.001	0	1				novel_circ_001804	0.001	0.001	0	1
novel_circ_000830	0.001	0.001	0	1				novel_circ_001805	0.001	0.001	0	1
novel_circ_000832	0.001	0.001	0	1				novel_circ_001809	0.001	0.001	0	1
novel_circ_000834	0.001	0.001	0	1				novel_circ_001813	0.001	0.001	0	1
novel_circ_000837	0.001	0.001	0	1				novel_circ_001814	0.001	0.001	0	1
novel_circ_000838	0.001	0.001	0	1				novel_circ_001826	0.001	0.001	0	1
novel_circ_000839	0.001	0.001	0	1				novel_circ_001829	0.001	0.001	0	1
novel_circ_000843	0.001	0.001	0	1				novel_circ_001849	0.001	0.001	0	1
novel_circ_000857	0.001	0.001	0	1				novel_circ_001855	0.001	0.001	0	1
novel_circ_000859	0.001	0.001	0	1				novel_circ_001857	0.001	0.001	0	1
novel_circ_000860	0.001	0.001	0	1				novel_circ_001861	0.001	0.001	0	1
novel_circ_000863	0.001	0.001	0	1				novel_circ_001862	0.001	0.001	0	1
novel_circ_000872	0.001	0.001	0	1				novel_circ_001866	0.001	0.001	0	1
novel_circ_000873	0.001	0.001	0	1				novel_circ_001872	0.001	0.001	0	1
novel_circ_000877	0.001	0.001	0	1				novel_circ_001874	0.001	0.001	0	1
novel_circ_000884	0.001	0.001	0	1				novel_circ_001881	0.001	0.001	0	1
novel_circ_000887	0.001	0.001	0	1				novel_circ_001883	0.001	0.001	0	1
novel_circ_000890	0.001	0.001	0	1				novel_circ_001885	0.001	0.001	0	1
novel_circ_000891	0.001	0.001	0	1				novel_circ_001886	0.001	0.001	0	1
novel_circ_000892	0.001	0.001	0	1				novel_circ_001889	0.001	0.001	0	1
novel_circ_000893	0.001	0.001	0	1				novel_circ_001893	0.001	0.001	0	1
novel_circ_000905	0.001	0.001	0	1				novel_circ_001896	0.001	0.001	0	1
novel_circ_000907	0.001	0.001	0	1				novel_circ_001898	0.001	0.001	0	1
novel_circ_000916	0.001	0.001	0	1				novel_circ_001899	0.001	0.001	0	1
novel_circ_000917	0.001	0.001	0	1				novel_circ_001900	0.001	0.001	0	1
novel_circ_000918	0.001	0.001	0	1				novel_circ_001906	0.001	0.001	0	1
novel_circ_000919	0.001	0.001	0	1				novel_circ_001912	0.001	0.001	0	1
novel_circ_000926	0.001	0.001	0	1				novel_circ_001919	0.001	0.001	0	1
novel_circ_000935	0.001	0.001	0	1				novel_circ_001939	0.001	0.001	0	1
novel_circ_000944	0.001	0.001	0	1				novel_circ_001940	0.001	0.001	0	1
novel_circ_000951	0.001	0.001	0	1				novel_circ_001942	0.001	0.001	0	1
novel_circ_000955	0.001	0.001	0	1				novel_circ_001944	0.001	0.001	0	1
novel_circ_000973	0.001	0.001	0	1				novel_circ_001946	0.001	0.001	0	1
novel_circ_000975	0.001	0.001	0	1				novel_circ_001953	0.001	0.001	0	1
novel_circ_000981	0.001	0.001	0	1				novel_circ_001956	0.001	0.001	0	1
novel_circ_000987	0.001	0.001	0	1				novel_circ_001958	0.001	0.001	0	1
novel_circ_000990	0.001	0.001	0	1				novel_circ_001962	0.001	0.001	0	1
novel_circ_000993	0.001	0.001	0	1				novel_circ_001963	0.001	0.001	0	1
novel_circ_000996	0.001	0.001	0	1				novel_circ_001965	0.001	0.001	0	1
novel_circ_001001	0.001	0.001	0	1				novel_circ_001966	0.001	0.001	0	1
novel_circ_001011	0.001	0.001	0	1				novel_circ_001968	0.001	0.001	0	1
novel_circ_001021	0.001	0.001	0	1				novel_circ_001969	0.001	0.001	0	1
novel_circ_001022	0.001	0.001	0	1				novel_circ_001970	0.001	0.001	0	1
novel_circ_001047	0.001	0.001	0	1				novel_circ_001971	0.001	0.001	0	1
novel_circ_001061	0.001	0.001	0	1				novel_circ_001973	0.001	0.001	0	1
novel_circ_001063	0.001	0.001	0	1				novel_circ_001974	0.001	0.001	0	1
novel_circ_001070	0.001	0.001	0	1				novel_circ_001975	0.001	0.001	0	1
novel_circ_001076	0.001	0.001	0	1				novel_circ_001978	0.001	0.001	0	1
novel_circ_001084	0.001	0.001	0	1				novel_circ_001981	0.001	0.001	0	1
novel_circ_001085	0.001	0.001	0	1				novel_circ_001992	0.001	0.001	0	1
novel_circ_001086	0.001	0.001	0	1				novel_circ_001995	0.001	0.001	0	1
novel_circ_001087	0.001	0.001	0	1				novel_circ_002001	0.001	0.001	0	1
novel_circ_001097	0.001	0.001	0	1				novel_circ_002002	0.001	0.001	0	1
novel_circ_001099	0.001	0.001	0	1				novel_circ_002010	0.001	0.001	0	1
novel_circ_001103	0.001	0.001	0	1				novel_circ_002016	0.001	0.001	0	1
novel_circ_001107	0.001	0.001	0	1				novel_circ_002018	0.001	0.001	0	1
novel_circ_001113	0.001	0.001	0	1				novel_circ_002028	0.001	0.001	0	1
novel_circ_001114	0.001	0.001	0	1				novel_circ_002037	0.001	0.001	0	1
novel_circ_001117	0.001	0.001	0	1				novel_circ_002040	0.001	0.001	0	1
novel_circ_001126	0.001	0.001	0	1				novel_circ_002042	0.001	0.001	0	1
novel_circ_001127	0.001	0.001	0	1				novel_circ_002044	0.001	0.001	0	1
novel_circ_001130	0.001	0.001	0	1				novel_circ_002046	0.001	0.001	0	1
novel_circ_001133	0.001	0.001	0	1				novel_circ_002050	0.001	0.001	0	1
novel_circ_001134	0.001	0.001	0	1				novel_circ_002053	0.001	0.001	0	1
novel_circ_001154	0.001	0.001	0	1				novel_circ_002054	0.001	0.001	0	1
novel_circ_001158	0.001	0.001	0	1				novel_circ_002055	0.001	0.001	0	1
novel_circ_001159	0.001	0.001	0	1				novel_circ_002056	0.001	0.001	0	1
novel_circ_001166	0.001	0.001	0	1				novel_circ_002057	0.001	0.001	0	1
novel_circ_001171	0.001	0.001	0	1				novel_circ_002059	0.001	0.001	0	1
novel_circ_001174	0.001	0.001	0	1				novel_circ_002062	0.001	0.001	0	1
novel_circ_001181	0.001	0.001	0	1				novel_circ_002063	0.001	0.001	0	1
novel_circ_001183	0.001	0.001	0	1				novel_circ_002072	0.001	0.001	0	1
novel_circ_001187	0.001	0.001	0	1				novel_circ_002074	0.001	0.001	0	1
novel_circ_001194	0.001	0.001	0	1				novel_circ_002080	0.001	0.001	0	1
novel_circ_001199	0.001	0.001	0	1				novel_circ_002082	0.001	0.001	0	1
novel_circ_001201	0.001	0.001	0	1				novel_circ_002083	0.001	0.001	0	1
novel_circ_001202	0.001	0.001	0	1				novel_circ_002088	0.001	0.001	0	1
novel_circ_001203	0.001	0.001	0	1				novel_circ_002089	0.001	0.001	0	1
novel_circ_001204	0.001	0.001	0	1				novel_circ_002092	0.001	0.001	0	1
novel_circ_001205	0.001	0.001	0	1				novel_circ_002093	0.001	0.001	0	1
novel_circ_001206	0.001	0.001	0	1				novel_circ_002095	0.001	0.001	0	1
novel_circ_001208	0.001	0.001	0	1				novel_circ_002100	0.001	0.001	0	1
novel_circ_001209	0.001	0.001	0	1				novel_circ_002106	0.001	0.001	0	1
novel_circ_001210	0.001	0.001	0	1				novel_circ_002110	0.001	0.001	0	1
novel_circ_001212	0.001	0.001	0	1				novel_circ_002111	0.001	0.001	0	1
novel_circ_001214	0.001	0.001	0	1				novel_circ_002112	0.001	0.001	0	1
novel_circ_001216	0.001	0.001	0	1				novel_circ_002115	0.001	0.001	0	1
novel_circ_001218	0.001	0.001	0	1				novel_circ_002116	0.001	0.001	0	1
novel_circ_001221	0.001	0.001	0	1				novel_circ_002117	0.001	0.001	0	1
novel_circ_001232	0.001	0.001	0	1				novel_circ_002132	0.001	0.001	0	1
novel_circ_001233	0.001	0.001	0	1				novel_circ_002136	0.001	0.001	0	1
novel_circ_001238	0.001	0.001	0	1				novel_circ_002138	0.001	0.001	0	1
novel_circ_001241	0.001	0.001	0	1				novel_circ_002141	0.001	0.001	0	1
novel_circ_001244	0.001	0.001	0	1				novel_circ_002148	0.001	0.001	0	1
novel_circ_001246	0.001	0.001	0	1				novel_circ_002160	0.001	0.001	0	1
novel_circ_001247	0.001	0.001	0	1				novel_circ_002161	0.001	0.001	0	1
novel_circ_001251	0.001	0.001	0	1				novel_circ_002164	0.001	0.001	0	1
novel_circ_001252	0.001	0.001	0	1				novel_circ_002168	0.001	0.001	0	1
novel_circ_001255	0.001	0.001	0	1				novel_circ_002170	0.001	0.001	0	1
novel_circ_001256	0.001	0.001	0	1				novel_circ_002171	0.001	0.001	0	1
novel_circ_001257	0.001	0.001	0	1				novel_circ_002175	0.001	0.001	0	1
novel_circ_001258	0.001	0.001	0	1				novel_circ_002179	0.001	0.001	0	1
novel_circ_001259	0.001	0.001	0	1				novel_circ_002181	0.001	0.001	0	1
novel_circ_001261	0.001	0.001	0	1				novel_circ_002183	0.001	0.001	0	1
novel_circ_001262	0.001	0.001	0	1				novel_circ_002187	0.001	0.001	0	1
novel_circ_001265	0.001	0.001	0	1				novel_circ_002197	0.001	0.001	0	1
novel_circ_001267	0.001	0.001	0	1				novel_circ_002203	0.001	0.001	0	1
novel_circ_001268	0.001	0.001	0	1				novel_circ_002204	0.001	0.001	0	1
novel_circ_001269	0.001	0.001	0	1				novel_circ_002207	0.001	0.001	0	1
novel_circ_001271	0.001	0.001	0	1				novel_circ_002210	0.001	0.001	0	1
novel_circ_001272	0.001	0.001	0	1				novel_circ_002212	0.001	0.001	0	1
novel_circ_001274	0.001	0.001	0	1				novel_circ_002218	0.001	0.001	0	1
novel_circ_001280	0.001	0.001	0	1				novel_circ_002219	0.001	0.001	0	1
novel_circ_001283	0.001	0.001	0	1				novel_circ_002221	0.001	0.001	0	1
novel_circ_001288	0.001	0.001	0	1				novel_circ_002222	0.001	0.001	0	1
novel_circ_001294	0.001	0.001	0	1				novel_circ_002228	0.001	0.001	0	1
novel_circ_001296	0.001	0.001	0	1				novel_circ_002237	0.001	0.001	0	1
novel_circ_001297	0.001	0.001	0	1				novel_circ_002242	0.001	0.001	0	1
novel_circ_001298	0.001	0.001	0	1				novel_circ_002247	0.001	0.001	0	1
novel_circ_001304	0.001	0.001	0	1				novel_circ_002254	0.001	0.001	0	1
novel_circ_001306	0.001	0.001	0	1				novel_circ_002259	0.001	0.001	0	1
novel_circ_001311	0.001	0.001	0	1				novel_circ_002264	0.001	0.001	0	1
novel_circ_001314	0.001	0.001	0	1				novel_circ_002276	0.001	0.001	0	1
novel_circ_001317	0.001	0.001	0	1				novel_circ_002277	0.001	0.001	0	1
novel_circ_001318	0.001	0.001	0	1				novel_circ_002282	0.001	0.001	0	1
novel_circ_001319	0.001	0.001	0	1				novel_circ_002284	0.001	0.001	0	1
novel_circ_001322	0.001	0.001	0	1				novel_circ_002287	0.001	0.001	0	1
novel_circ_001323	0.001	0.001	0	1				novel_circ_002298	0.001	0.001	0	1
novel_circ_001324	0.001	0.001	0	1				novel_circ_002303	0.001	0.001	0	1
novel_circ_001327	0.001	0.001	0	1				novel_circ_002310	0.001	0.001	0	1
novel_circ_001330	0.001	0.001	0	1				novel_circ_002315	0.001	0.001	0	1
novel_circ_001332	0.001	0.001	0	1				novel_circ_002316	0.001	0.001	0	1
novel_circ_001339	0.001	0.001	0	1				novel_circ_002318	0.001	0.001	0	1
novel_circ_001340	0.001	0.001	0	1				novel_circ_002329	0.001	0.001	0	1
novel_circ_001343	0.001	0.001	0	1				novel_circ_002330	0.001	0.001	0	1
novel_circ_001344	0.001	0.001	0	1				novel_circ_002332	0.001	0.001	0	1
novel_circ_001348	0.001	0.001	0	1				novel_circ_002333	0.001	0.001	0	1
novel_circ_001351	0.001	0.001	0	1				novel_circ_002337	0.001	0.001	0	1
novel_circ_001354	0.001	0.001	0	1				novel_circ_002339	0.001	0.001	0	1
novel_circ_001357	0.001	0.001	0	1				novel_circ_002340	0.001	0.001	0	1
novel_circ_001359	0.001	0.001	0	1				novel_circ_002342	0.001	0.001	0	1
novel_circ_001360	0.001	0.001	0	1				novel_circ_002343	0.001	0.001	0	1
novel_circ_001364	0.001	0.001	0	1				novel_circ_002347	0.001	0.001	0	1
novel_circ_001371	0.001	0.001	0	1				novel_circ_002350	0.001	0.001	0	1
novel_circ_001383	0.001	0.001	0	1				novel_circ_002352	0.001	0.001	0	1
novel_circ_001387	0.001	0.001	0	1				novel_circ_002356	0.001	0.001	0	1
novel_circ_001395	0.001	0.001	0	1				novel_circ_002363	0.001	0.001	0	1
novel_circ_001396	0.001	0.001	0	1				novel_circ_002371	0.001	0.001	0	1
novel_circ_001398	0.001	0.001	0	1				novel_circ_002375	0.001	0.001	0	1
novel_circ_001399	0.001	0.001	0	1				novel_circ_002379	0.001	0.001	0	1
novel_circ_001401	0.001	0.001	0	1				novel_circ_002382	0.001	0.001	0	1
novel_circ_001402	0.001	0.001	0	1				novel_circ_002397	0.001	0.001	0	1
novel_circ_001406	0.001	0.001	0	1				novel_circ_002398	0.001	0.001	0	1
novel_circ_001409	0.001	0.001	0	1				novel_circ_002403	0.001	0.001	0	1
novel_circ_001413	0.001	0.001	0	1				novel_circ_002404	0.001	0.001	0	1
novel_circ_001417	0.001	0.001	0	1				novel_circ_002405	0.001	0.001	0	1
novel_circ_001422	0.001	0.001	0	1				novel_circ_002409	0.001	0.001	0	1
novel_circ_001424	0.001	0.001	0	1				novel_circ_002411	0.001	0.001	0	1
novel_circ_001426	0.001	0.001	0	1				novel_circ_002412	0.001	0.001	0	1
novel_circ_001427	0.001	0.001	0	1				novel_circ_002414	0.001	0.001	0	1
novel_circ_001438	0.001	0.001	0	1				novel_circ_002415	0.001	0.001	0	1
novel_circ_001441	0.001	0.001	0	1				novel_circ_002416	0.001	0.001	0	1
novel_circ_001445	0.001	0.001	0	1				novel_circ_002417	0.001	0.001	0	1
novel_circ_001449	0.001	0.001	0	1				novel_circ_002437	0.001	0.001	0	1
novel_circ_001450	0.001	0.001	0	1				novel_circ_002438	0.001	0.001	0	1
novel_circ_001455	0.001	0.001	0	1				novel_circ_002440	0.001	0.001	0	1
novel_circ_001456	0.001	0.001	0	1				novel_circ_002441	0.001	0.001	0	1
novel_circ_001458	0.001	0.001	0	1				novel_circ_002446	0.001	0.001	0	1
novel_circ_001459	0.001	0.001	0	1				novel_circ_002451	0.001	0.001	0	1
novel_circ_001463	0.001	0.001	0	1				novel_circ_002452	0.001	0.001	0	1
novel_circ_001474	0.001	0.001	0	1				novel_circ_002459	0.001	0.001	0	1
novel_circ_001479	0.001	0.001	0	1				novel_circ_002460	0.001	0.001	0	1
novel_circ_001488	0.001	0.001	0	1				novel_circ_002461	0.001	0.001	0	1
novel_circ_001491	0.001	0.001	0	1				novel_circ_002462	0.001	0.001	0	1
novel_circ_001493	0.001	0.001	0	1				novel_circ_002464	0.001	0.001	0	1
novel_circ_001505	0.001	0.001	0	1				novel_circ_002466	0.001	0.001	0	1
novel_circ_001506	0.001	0.001	0	1				novel_circ_002469	0.001	0.001	0	1
novel_circ_001510	0.001	0.001	0	1				novel_circ_002470	0.001	0.001	0	1
novel_circ_001511	0.001	0.001	0	1				novel_circ_002472	0.001	0.001	0	1
novel_circ_001517	0.001	0.001	0	1				novel_circ_002473	0.001	0.001	0	1
novel_circ_001524	0.001	0.001	0	1				novel_circ_002474	0.001	0.001	0	1
novel_circ_001528	0.001	0.001	0	1				novel_circ_002475	0.001	0.001	0	1
novel_circ_001546	0.001	0.001	0	1				novel_circ_002476	0.001	0.001	0	1
novel_circ_001547	0.001	0.001	0	1				novel_circ_002477	0.001	0.001	0	1
novel_circ_001549	0.001	0.001	0	1				novel_circ_002478	0.001	0.001	0	1
novel_circ_001551	0.001	0.001	0	1				novel_circ_002483	0.001	0.001	0	1
novel_circ_001554	0.001	0.001	0	1				novel_circ_002484	0.001	0.001	0	1
novel_circ_001558	0.001	0.001	0	1				novel_circ_002489	0.001	0.001	0	1
novel_circ_001560	0.001	0.001	0	1				novel_circ_002492	0.001	0.001	0	1
novel_circ_001562	0.001	0.001	0	1				novel_circ_002494	0.001	0.001	0	1
novel_circ_001565	0.001	0.001	0	1				novel_circ_002499	0.001	0.001	0	1
novel_circ_001574	0.001	0.001	0	1				novel_circ_002510	0.001	0.001	0	1
novel_circ_001581	0.001	0.001	0	1				novel_circ_002517	0.001	0.001	0	1
novel_circ_001588	0.001	0.001	0	1				novel_circ_002518	0.001	0.001	0	1
novel_circ_001589	0.001	0.001	0	1				novel_circ_002519	0.001	0.001	0	1
novel_circ_001590	0.001	0.001	0	1				novel_circ_002526	0.001	0.001	0	1
novel_circ_001591	0.001	0.001	0	1				novel_circ_002531	0.001	0.001	0	1
novel_circ_001592	0.001	0.001	0	1				novel_circ_002532	0.001	0.001	0	1
novel_circ_001593	0.001	0.001	0	1				novel_circ_002533	0.001	0.001	0	1
novel_circ_001594	0.001	0.001	0	1				novel_circ_002534	0.001	0.001	0	1
novel_circ_001595	0.001	0.001	0	1				novel_circ_002544	0.001	0.001	0	1
novel_circ_001596	0.001	0.001	0	1				novel_circ_002563	0.001	0.001	0	1
novel_circ_001597	0.001	0.001	0	1				novel_circ_002565	0.001	0.001	0	1
novel_circ_001598	0.001	0.001	0	1				novel_circ_002566	0.001	0.001	0	1
novel_circ_001599	0.001	0.001	0	1				novel_circ_002569	0.001	0.001	0	1
novel_circ_001601	0.001	0.001	0	1				novel_circ_002572	0.001	0.001	0	1
novel_circ_001602	0.001	0.001	0	1				novel_circ_002578	0.001	0.001	0	1
novel_circ_001603	0.001	0.001	0	1				novel_circ_002585	0.001	0.001	0	1
novel_circ_001604	0.001	0.001	0	1				novel_circ_002590	0.001	0.001	0	1
novel_circ_001605	0.001	0.001	0	1				novel_circ_002592	0.001	0.001	0	1
novel_circ_001606	0.001	0.001	0	1				novel_circ_002595	0.001	0.001	0	1
novel_circ_001608	0.001	0.001	0	1				novel_circ_002614	0.001	0.001	0	1
novel_circ_001609	0.001	0.001	0	1				novel_circ_002615	0.001	0.001	0	1
novel_circ_001611	0.001	0.001	0	1				novel_circ_002618	0.001	0.001	0	1
novel_circ_001617	0.001	0.001	0	1				novel_circ_002628	0.001	0.001	0	1
novel_circ_001619	0.001	0.001	0	1				novel_circ_002631	0.001	0.001	0	1
novel_circ_001620	0.001	0.001	0	1				novel_circ_002634	0.001	0.001	0	1
novel_circ_001621	0.001	0.001	0	1				novel_circ_002639	0.001	0.001	0	1
novel_circ_001623	0.001	0.001	0	1				novel_circ_002644	0.001	0.001	0	1
novel_circ_001626	0.001	0.001	0	1				novel_circ_002649	0.001	0.001	0	1
novel_circ_001629	0.001	0.001	0	1				novel_circ_002653	0.001	0.001	0	1
novel_circ_001630	0.001	0.001	0	1				novel_circ_002659	0.001	0.001	0	1
novel_circ_001636	0.001	0.001	0	1				novel_circ_002660	0.001	0.001	0	1
novel_circ_001638	0.001	0.001	0	1				novel_circ_002663	0.001	0.001	0	1
novel_circ_001640	0.001	0.001	0	1				novel_circ_002667	0.001	0.001	0	1
novel_circ_001657	0.001	0.001	0	1				novel_circ_002668	0.001	0.001	0	1
novel_circ_001664	0.001	0.001	0	1				novel_circ_002671	0.001	0.001	0	1
novel_circ_001674	0.001	0.001	0	1				novel_circ_002672	0.001	0.001	0	1
novel_circ_001677	0.001	0.001	0	1				novel_circ_002677	0.001	0.001	0	1
novel_circ_001691	0.001	0.001	0	1				novel_circ_002678	0.001	0.001	0	1
novel_circ_001693	0.001	0.001	0	1				novel_circ_002681	0.001	0.001	0	1
novel_circ_001696	0.001	0.001	0	1				novel_circ_002686	0.001	0.001	0	1
novel_circ_001699	0.001	0.001	0	1				novel_circ_002690	0.001	0.001	0	1
novel_circ_001701	0.001	0.001	0	1				novel_circ_002693	0.001	0.001	0	1
novel_circ_001704	0.001	0.001	0	1				novel_circ_002694	0.001	0.001	0	1
novel_circ_001708	0.001	0.001	0	1				novel_circ_002697	0.001	0.001	0	1
novel_circ_001713	0.001	0.001	0	1				novel_circ_002700	0.001	0.001	0	1
novel_circ_001715	0.001	0.001	0	1				novel_circ_002713	0.001	0.001	0	1
novel_circ_001725	0.001	0.001	0	1				novel_circ_002716	0.001	0.001	0	1
novel_circ_001731	0.001	0.001	0	1				novel_circ_002719	0.001	0.001	0	1
novel_circ_001739	0.001	0.001	0	1				novel_circ_002723	0.001	0.001	0	1
novel_circ_001741	0.001	0.001	0	1				novel_circ_002724	0.001	0.001	0	1
novel_circ_001743	0.001	0.001	0	1				novel_circ_002725	0.001	0.001	0	1
novel_circ_001749	0.001	0.001	0	1				novel_circ_002726	0.001	0.001	0	1
novel_circ_001761	0.001	0.001	0	1				novel_circ_002735	0.001	0.001	0	1
novel_circ_001771	0.001	0.001	0	1				novel_circ_002740	0.001	0.001	0	1
novel_circ_001773	0.001	0.001	0	1				novel_circ_002744	0.001	0.001	0	1
novel_circ_001781	0.001	0.001	0	1				novel_circ_002746	0.001	0.001	0	1
novel_circ_001782	0.001	0.001	0	1				novel_circ_002748	0.001	0.001	0	1
novel_circ_001785	0.001	0.001	0	1				novel_circ_002751	0.001	0.001	0	1
novel_circ_001787	0.001	0.001	0	1				novel_circ_002770	0.001	0.001	0	1
novel_circ_001794	0.001	0.001	0	1				novel_circ_002774	0.001	0.001	0	1
novel_circ_001796	0.001	0.001	0	1				novel_circ_002779	0.001	0.001	0	1
novel_circ_001802	0.001	0.001	0	1				novel_circ_002782	0.001	0.001	0	1
novel_circ_001809	0.001	0.001	0	1				novel_circ_002784	0.001	0.001	0	1
novel_circ_001814	0.001	0.001	0	1				novel_circ_002785	0.001	0.001	0	1
novel_circ_001835	0.001	0.001	0	1				novel_circ_002790	0.001	0.001	0	1
novel_circ_001836	0.001	0.001	0	1				novel_circ_002792	0.001	0.001	0	1
novel_circ_001839	0.001	0.001	0	1				novel_circ_002796	0.001	0.001	0	1
novel_circ_001850	0.001	0.001	0	1				novel_circ_002797	0.001	0.001	0	1
novel_circ_001852	0.001	0.001	0	1				novel_circ_002799	0.001	0.001	0	1
novel_circ_001859	0.001	0.001	0	1				novel_circ_002801	0.001	0.001	0	1
novel_circ_001860	0.001	0.001	0	1				novel_circ_002802	0.001	0.001	0	1
novel_circ_001861	0.001	0.001	0	1				novel_circ_002804	0.001	0.001	0	1
novel_circ_001862	0.001	0.001	0	1				novel_circ_002807	0.001	0.001	0	1
novel_circ_001866	0.001	0.001	0	1				novel_circ_002811	0.001	0.001	0	1
novel_circ_001868	0.001	0.001	0	1				novel_circ_002819	0.001	0.001	0	1
novel_circ_001869	0.001	0.001	0	1				novel_circ_002820	0.001	0.001	0	1
novel_circ_001870	0.001	0.001	0	1				novel_circ_002824	0.001	0.001	0	1
novel_circ_001881	0.001	0.001	0	1				novel_circ_002825	0.001	0.001	0	1
novel_circ_001882	0.001	0.001	0	1				novel_circ_002831	0.001	0.001	0	1
novel_circ_001883	0.001	0.001	0	1				novel_circ_002832	0.001	0.001	0	1
novel_circ_001889	0.001	0.001	0	1				novel_circ_002834	0.001	0.001	0	1
novel_circ_001893	0.001	0.001	0	1				novel_circ_002841	0.001	0.001	0	1
novel_circ_001894	0.001	0.001	0	1				novel_circ_002847	0.001	0.001	0	1
novel_circ_001895	0.001	0.001	0	1				novel_circ_002858	0.001	0.001	0	1
novel_circ_001896	0.001	0.001	0	1				novel_circ_002866	0.001	0.001	0	1
novel_circ_001899	0.001	0.001	0	1				novel_circ_002868	0.001	0.001	0	1
novel_circ_001900	0.001	0.001	0	1				novel_circ_002872	0.001	0.001	0	1
novel_circ_001903	0.001	0.001	0	1				novel_circ_002880	0.001	0.001	0	1
novel_circ_001914	0.001	0.001	0	1				novel_circ_002883	0.001	0.001	0	1
novel_circ_001919	0.001	0.001	0	1				novel_circ_002886	0.001	0.001	0	1
novel_circ_001940	0.001	0.001	0	1				novel_circ_002889	0.001	0.001	0	1
novel_circ_001942	0.001	0.001	0	1				novel_circ_002893	0.001	0.001	0	1
novel_circ_001946	0.001	0.001	0	1				novel_circ_002895	0.001	0.001	0	1
novel_circ_001979	0.001	0.001	0	1				novel_circ_002903	0.001	0.001	0	1
novel_circ_001981	0.001	0.001	0	1				novel_circ_002905	0.001	0.001	0	1
novel_circ_001984	0.001	0.001	0	1				novel_circ_002909	0.001	0.001	0	1
novel_circ_001988	0.001	0.001	0	1				novel_circ_002918	0.001	0.001	0	1
novel_circ_001990	0.001	0.001	0	1				novel_circ_002923	0.001	0.001	0	1
novel_circ_001993	0.001	0.001	0	1				novel_circ_002927	0.001	0.001	0	1
novel_circ_001994	0.001	0.001	0	1				novel_circ_002930	0.001	0.001	0	1
novel_circ_001995	0.001	0.001	0	1				novel_circ_002932	0.001	0.001	0	1
novel_circ_001996	0.001	0.001	0	1				novel_circ_002933	0.001	0.001	0	1
novel_circ_002002	0.001	0.001	0	1				novel_circ_002935	0.001	0.001	0	1
novel_circ_002004	0.001	0.001	0	1				novel_circ_002936	0.001	0.001	0	1
novel_circ_002008	0.001	0.001	0	1				novel_circ_002944	0.001	0.001	0	1
novel_circ_002018	0.001	0.001	0	1				novel_circ_002945	0.001	0.001	0	1
novel_circ_002019	0.001	0.001	0	1				novel_circ_002959	0.001	0.001	0	1
novel_circ_002028	0.001	0.001	0	1				novel_circ_002962	0.001	0.001	0	1
novel_circ_002035	0.001	0.001	0	1				novel_circ_002963	0.001	0.001	0	1
novel_circ_002040	0.001	0.001	0	1				novel_circ_002966	0.001	0.001	0	1
novel_circ_002044	0.001	0.001	0	1				novel_circ_002968	0.001	0.001	0	1
novel_circ_002046	0.001	0.001	0	1				novel_circ_002979	0.001	0.001	0	1
novel_circ_002047	0.001	0.001	0	1				novel_circ_002985	0.001	0.001	0	1
novel_circ_002053	0.001	0.001	0	1				novel_circ_002992	0.001	0.001	0	1
novel_circ_002054	0.001	0.001	0	1				novel_circ_002999	0.001	0.001	0	1
novel_circ_002056	0.001	0.001	0	1				novel_circ_003004	0.001	0.001	0	1
novel_circ_002059	0.001	0.001	0	1				novel_circ_003008	0.001	0.001	0	1
novel_circ_002072	0.001	0.001	0	1				novel_circ_003009	0.001	0.001	0	1
novel_circ_002074	0.001	0.001	0	1				novel_circ_003010	0.001	0.001	0	1
novel_circ_002082	0.001	0.001	0	1				novel_circ_003013	0.001	0.001	0	1
novel_circ_002091	0.001	0.001	0	1				novel_circ_003017	0.001	0.001	0	1
novel_circ_002092	0.001	0.001	0	1				novel_circ_003018	0.001	0.001	0	1
novel_circ_002095	0.001	0.001	0	1				novel_circ_003021	0.001	0.001	0	1
novel_circ_002108	0.001	0.001	0	1				novel_circ_003025	0.001	0.001	0	1
novel_circ_002110	0.001	0.001	0	1				novel_circ_003035	0.001	0.001	0	1
novel_circ_002111	0.001	0.001	0	1				novel_circ_003037	0.001	0.001	0	1
novel_circ_002119	0.001	0.001	0	1				novel_circ_003039	0.001	0.001	0	1
novel_circ_002133	0.001	0.001	0	1				novel_circ_003040	0.001	0.001	0	1
novel_circ_002135	0.001	0.001	0	1				novel_circ_003042	0.001	0.001	0	1
novel_circ_002144	0.001	0.001	0	1				novel_circ_003043	0.001	0.001	0	1
novel_circ_002148	0.001	0.001	0	1				novel_circ_003050	0.001	0.001	0	1
novel_circ_002149	0.001	0.001	0	1				novel_circ_003054	0.001	0.001	0	1
novel_circ_002153	0.001	0.001	0	1				novel_circ_003056	0.001	0.001	0	1
novel_circ_002156	0.001	0.001	0	1				novel_circ_003057	0.001	0.001	0	1
novel_circ_002164	0.001	0.001	0	1				novel_circ_003061	0.001	0.001	0	1
novel_circ_002168	0.001	0.001	0	1				novel_circ_003064	0.001	0.001	0	1
novel_circ_002171	0.001	0.001	0	1				novel_circ_003067	0.001	0.001	0	1
novel_circ_002183	0.001	0.001	0	1				novel_circ_003069	0.001	0.001	0	1
novel_circ_002196	0.001	0.001	0	1				novel_circ_003074	0.001	0.001	0	1
novel_circ_002204	0.001	0.001	0	1				novel_circ_003078	0.001	0.001	0	1
novel_circ_002207	0.001	0.001	0	1				novel_circ_003080	0.001	0.001	0	1
novel_circ_002212	0.001	0.001	0	1				novel_circ_003082	0.001	0.001	0	1
novel_circ_002219	0.001	0.001	0	1				novel_circ_003083	0.001	0.001	0	1
novel_circ_002221	0.001	0.001	0	1				novel_circ_003084	0.001	0.001	0	1
novel_circ_002222	0.001	0.001	0	1				novel_circ_003090	0.001	0.001	0	1
novel_circ_002225	0.001	0.001	0	1				novel_circ_003097	0.001	0.001	0	1
novel_circ_002226	0.001	0.001	0	1				novel_circ_003100	0.001	0.001	0	1
novel_circ_002228	0.001	0.001	0	1				novel_circ_003106	0.001	0.001	0	1
novel_circ_002230	0.001	0.001	0	1				novel_circ_003108	0.001	0.001	0	1
novel_circ_002235	0.001	0.001	0	1				novel_circ_003109	0.001	0.001	0	1
novel_circ_002248	0.001	0.001	0	1				novel_circ_003112	0.001	0.001	0	1
novel_circ_002260	0.001	0.001	0	1				novel_circ_003117	0.001	0.001	0	1
novel_circ_002262	0.001	0.001	0	1				novel_circ_003119	0.001	0.001	0	1
novel_circ_002263	0.001	0.001	0	1				novel_circ_003121	0.001	0.001	0	1
novel_circ_002264	0.001	0.001	0	1				novel_circ_003123	0.001	0.001	0	1
novel_circ_002265	0.001	0.001	0	1				novel_circ_003126	0.001	0.001	0	1
novel_circ_002270	0.001	0.001	0	1				novel_circ_003129	0.001	0.001	0	1
novel_circ_002271	0.001	0.001	0	1				novel_circ_003130	0.001	0.001	0	1
novel_circ_002276	0.001	0.001	0	1				novel_circ_003134	0.001	0.001	0	1
novel_circ_002284	0.001	0.001	0	1				novel_circ_003137	0.001	0.001	0	1
novel_circ_002311	0.001	0.001	0	1				novel_circ_003142	0.001	0.001	0	1
novel_circ_002315	0.001	0.001	0	1				novel_circ_003148	0.001	0.001	0	1
novel_circ_002316	0.001	0.001	0	1				novel_circ_003149	0.001	0.001	0	1
novel_circ_002318	0.001	0.001	0	1				novel_circ_003153	0.001	0.001	0	1
novel_circ_002327	0.001	0.001	0	1				novel_circ_003155	0.001	0.001	0	1
novel_circ_002329	0.001	0.001	0	1				novel_circ_003156	0.001	0.001	0	1
novel_circ_002333	0.001	0.001	0	1				novel_circ_003164	0.001	0.001	0	1
novel_circ_002339	0.001	0.001	0	1				novel_circ_003166	0.001	0.001	0	1
novel_circ_002342	0.001	0.001	0	1				novel_circ_003172	0.001	0.001	0	1
novel_circ_002343	0.001	0.001	0	1				novel_circ_003173	0.001	0.001	0	1
novel_circ_002345	0.001	0.001	0	1				novel_circ_000962	363.596	363.702	0.000423743	1
novel_circ_002356	0.001	0.001	0	1				novel_circ_000628	6209.1	6219.31	0.00237202	1
novel_circ_002357	0.001	0.001	0	1				novel_circ_000627	251.72	254.592	0.0163653	1
novel_circ_002361	0.001	0.001	0	1				novel_circ_001461	251.72	254.592	0.0163653	1
novel_circ_002363	0.001	0.001	0	1				novel_circ_002013	251.72	254.592	0.0163653	1
novel_circ_002371	0.001	0.001	0	1				novel_circ_001180	14264.1	14620.8	0.0356336	0.7451
novel_circ_002375	0.001	0.001	0	1				novel_circ_002815	5985.34	6146.57	0.0383478	0.839168
novel_circ_002382	0.001	0.001	0	1				novel_circ_000116	139.844	145.481	0.0570073	1
novel_circ_002398	0.001	0.001	0	1				novel_circ_000168	139.844	145.481	0.0570073	1
novel_circ_002404	0.001	0.001	0	1				novel_circ_001499	139.844	145.481	0.0570073	1
novel_circ_002405	0.001	0.001	0	1				novel_circ_001822	139.844	145.481	0.0570073	1
novel_circ_002409	0.001	0.001	0	1				novel_circ_001853	139.844	145.481	0.0570073	1
novel_circ_002419	0.001	0.001	0	1				novel_circ_002543	139.844	145.481	0.0570073	1
novel_circ_002425	0.001	0.001	0	1				novel_circ_002941	139.844	145.481	0.0570073	1
novel_circ_002433	0.001	0.001	0	1				novel_circ_002191	559.378	581.924	0.0570073	1
novel_circ_002440	0.001	0.001	0	1				novel_circ_002637	559.378	581.924	0.0570073	1
novel_circ_002441	0.001	0.001	0	1				novel_circ_000372	7551.6	7855.97	0.0570073	0.685459
novel_circ_002446	0.001	0.001	0	1				novel_circ_000959	279.689	290.962	0.0570073	1
novel_circ_002450	0.001	0.001	0	1				novel_circ_000630	3803.77	3964.36	0.0596569	0.798745
novel_circ_002451	0.001	0.001	0	1				novel_circ_002021	9117.86	9529.01	0.0636302	0.624245
novel_circ_002452	0.001	0.001	0	1				novel_circ_000468	587.347	618.294	0.0740808	1
novel_circ_002455	0.001	0.001	0	1				novel_circ_003170	447.502	472.813	0.0793751	1
novel_circ_002459	0.001	0.001	0	1				novel_circ_001454	2125.64	2254.96	0.0852042	0.799223
novel_circ_002461	0.001	0.001	0	1				novel_circ_002759	2153.61	2291.33	0.0894287	0.735425
novel_circ_002462	0.001	0.001	0	1				novel_circ_000507	307.658	327.332	0.0894287	1
novel_circ_002469	0.001	0.001	0	1				novel_circ_001847	307.658	327.332	0.0894287	1
novel_circ_002473	0.001	0.001	0	1				novel_circ_002297	307.658	327.332	0.0894287	1
novel_circ_002474	0.001	0.001	0	1				novel_circ_002938	307.658	327.332	0.0894287	1
novel_circ_002475	0.001	0.001	0	1				novel_circ_003022	307.658	327.332	0.0894287	1
novel_circ_002477	0.001	0.001	0	1				novel_circ_002463	2321.42	2473.18	0.0913588	0.807305
novel_circ_002493	0.001	0.001	0	1				novel_circ_001763	475.471	509.183	0.0988274	1
novel_circ_002499	0.001	0.001	0	1				novel_circ_000044	167.813	181.851	0.115901	1
novel_circ_002520	0.001	0.001	0	1				novel_circ_000313	167.813	181.851	0.115901	1
novel_circ_002531	0.001	0.001	0	1				novel_circ_003034	167.813	181.851	0.115901	1
novel_circ_002532	0.001	0.001	0	1				novel_circ_000593	699.222	763.775	0.127397	0.88313
novel_circ_002533	0.001	0.001	0	1				novel_circ_002300	1957.82	2145.84	0.132295	0.659722
novel_circ_002536	0.001	0.001	0	1				novel_circ_000050	195.782	218.221	0.156543	1
novel_circ_002544	0.001	0.001	0	1				novel_circ_001231	195.782	218.221	0.156543	1
novel_circ_002551	0.001	0.001	0	1				novel_circ_001842	195.782	218.221	0.156543	1
novel_circ_002552	0.001	0.001	0	1				novel_circ_002060	195.782	218.221	0.156543	1
novel_circ_002557	0.001	0.001	0	1				novel_circ_002691	195.782	218.221	0.156543	1
novel_circ_002561	0.001	0.001	0	1				novel_circ_003088	195.782	218.221	0.156543	1
novel_circ_002562	0.001	0.001	0	1				novel_circ_000297	391.565	436.443	0.156543	0.84512
novel_circ_002563	0.001	0.001	0	1				novel_circ_002096	391.565	436.443	0.156543	0.84512
novel_circ_002565	0.001	0.001	0	1				novel_circ_002502	587.347	654.664	0.156543	0.871537
novel_circ_002566	0.001	0.001	0	1				novel_circ_002388	419.533	472.813	0.172484	0.850659
novel_circ_002569	0.001	0.001	0	1				novel_circ_001830	1901.89	2145.84	0.174116	0.53434
novel_circ_002572	0.001	0.001	0	1				novel_circ_001188	447.502	509.183	0.18629	0.855644
novel_circ_002575	0.001	0.001	0	1				novel_circ_001927	223.751	254.592	0.18629	1
novel_circ_002585	0.001	0.001	0	1				novel_circ_002390	223.751	254.592	0.18629	1
novel_circ_002590	0.001	0.001	0	1				novel_circ_002928	223.751	254.592	0.18629	1
novel_circ_002591	0.001	0.001	0	1				novel_circ_003077	223.751	254.592	0.18629	1
novel_circ_002592	0.001	0.001	0	1				novel_circ_000631	1202.66	1382.07	0.200598	0.657643
novel_circ_002620	0.001	0.001	0	1				novel_circ_002741	2405.33	2764.14	0.200598	0.432574
novel_circ_002621	0.001	0.001	0	1				novel_circ_000171	4139.4	4764.5	0.202905	0.257717
novel_circ_002623	0.001	0.001	0	1				novel_circ_001726	1510.32	1745.77	0.20901	0.551714
[truncated: 1,180 more rows]
