# Supplementary material for: Unraveling the modulatory manner and function of circRNAs in the Asian honey bee larval guts
Source: Front Cell Dev Biol. 2024 Jul 9;12:1391717. doi: 10.3389/fcell.2024.1391717 (PMC11263028; doi:10.3389/fcell.2024.1391717)
Supplement: Supplementary file 8 [file Table1.XLSX]

## Sheet: Sheet1
Sequences of primers for PCR and RT-qPCR
Name	Sequence (3’-5’)	Purpose
novel_circ_002852-F	AAGAAACGACACGCAAAGC	PCR and RT-qPCR
novel_circ_002852-R	CCACGCAACGAGTTCCTT	PCR and RT-qPCR
novel_circ_002548-F	AGCAGCATCAGCATCATC	PCR and RT-qPCR
novel_circ_002548-R	ACAGGATTGAGACAGGTTAC	PCR and RT-qPCR
novel_circ_002848-F	TCAGGAACACTCTAAGCGATCA	PCR and RT-qPCR
novel_circ_002848-R	TGTCGTCGGATACCACTGTC	PCR and RT-qPCR
novel_circ_000291-F	TTTCTGCGAGCCGACCTTC	PCR and RT-qPCR
novel_circ_000291-R	CAATGACAACGAACTGCCTGAT	PCR and RT-qPCR
actin-F	TTATATGCCAACACTGTCCTTT	RT-qPCR
actin-R	AGAATTGATCCACCAATCCA	RT-qPCR
