# Supplementary material for: Unraveling the modulatory manner and function of circRNAs in the Asian honey bee larval guts
Source: Front Cell Dev Biol. 2024 Jul 9;12:1391717. doi: 10.3389/fcell.2024.1391717 (PMC11263028; doi:10.3389/fcell.2024.1391717)
Supplement: Supplementary file 9 [file Table10.XLSX]

## Sheet: Sheet1
KEGG pathways enriched by ceRNA-related genes of DEcircRNAs in the Ac4 vs. Ac5 comparison group
Pathway	Number of genes	P value
Adrenergic signaling in cardiomyocytes	8	0.000115626
GABAergic synapse	6	0.000457223
Axon guidance	7	0.000663457
Dopaminergic synapse	7	0.000728454
Hippo signaling pathway	7	0.00104068
Wnt signaling pathway	7	0.00133753
MicroRNAs in cancer	7	0.00145
Basal cell carcinoma	4	0.00202696
Transcriptional misregulation in cancer	6	0.00392163
Salivary secretion	5	0.00470341
Hypertrophic cardiomyopathy	4	0.00595816
Breast cancer	5	0.00664119
Proteoglycans in cancer	7	0.00674716
Signaling pathways regulating pluripotency of stem cells	5	0.00720182
Melanogenesis	5	0.00720182
Insulin secretion	5	0.00977688
Hippo signaling pathway-fly	5	0.0105083
ErbB signaling pathway	4	0.0120544
Hippo signaling pathway-multiple species	3	0.0135947
Bile secretion	4	0.0143319
Oxytocin signaling pathway	5	0.0167024
Cardiac muscle contraction	4	0.0168661
Thyroid hormone signaling pathway	5	0.01775
Amphetamine addiction	4	0.018232
Human T-cell leukemia virus 1 infection	7	0.0195702
Glutamatergic synapse	4	0.019665
Hepatocellular carcinoma	5	0.0263166
PI3K-Akt signaling pathway	6	0.027603
Human papillomavirus infection	7	0.0279653
Pathways in cancer	9	0.0279777
Gastric cancer	4	0.0297161
Dorso-ventral axis formation	3	0.0341854
Proximal tubule bicarbonate reclamation	2	0.0353563
Cushing syndrome	5	0.0354749
Cholinergic synapse	4	0.035701
Aldosterone synthesis and secretion	4	0.0446956
Pancreatic secretion	4	0.047126
Circadian entrainment	4	0.0496292
Dilated cardiomyopathy	3	0.0571913
Vibrio cholerae infection	3	0.0609527
Chagas disease	3	0.0609527
Carbohydrate digestion and absorption	2	0.0643749
MAPK signaling pathway	5	0.0737011
Amino sugar and nucleotide sugar metabolism	3	0.0771135
Endocrine resistance	3	0.0771135
Mineral absorption	2	0.0776111
Serotonergic synapse	3	0.0814219
Protein digestion and absorption	3	0.0858331
Oocyte meiosis	4	0.0886414
Gastric acid secretion	3	0.0903448
VEGF signaling pathway	2	0.091617
Aldosterone-regulated sodium reabsorption	2	0.098878
Arrhythmogenic right ventricular cardiomyopathy	2	0.098878
Human cytomegalovirus infection	4	0.110488
GnRH signaling pathway	3	0.119386
Hedgehog signaling pathway-fly	2	0.121558
Sphingolipid signaling pathway	3	0.124532
Glioma	2	0.129381
Endometrial cancer	2	0.13732
Long-term depression	2	0.153505
Vascular smooth muscle contraction	3	0.156994
Leukocyte transendothelial migration	2	0.161734
FoxO signaling pathway	3	0.162644
Phototransduction-fly	2	0.170042
Endocrine and other factor-regulated calcium reabsorption	2	0.170042
Cocaine addiction	2	0.170042
Amoebiasis	2	0.170042
Circadian rhythm-fly	1	0.171946
cAMP signaling pathway	4	0.178776
Long-term potentiation	2	0.186867
Renin secretion	2	0.186867
African trypanosomiasis	1	0.191273
mRNA surveillance pathway	3	0.19177
Phospholipase D signaling pathway	3	0.19177
AMPK signaling pathway	3	0.197751
Alcoholism	3	0.197751
TGF-β signaling pathway	2	0.203917
Cellular senescence	3	0.215962
Thyroid hormone synthesis	2	0.221139
Small cell lung cancer	2	0.221139
Calcium signaling pathway	3	0.222112
Retrograde endocannabinoid signaling	3	0.240772
Renin-angiotensin system	1	0.246622
Bladder cancer	1	0.246622
Morphine addiction	2	0.247181
Colorectal cancer	2	0.247181
Regulation of actin cytoskeleton	3	0.259693
Prion disease	1	0.264228
Thyroid cancer	1	0.264228
MAPK signaling pathway-fly	3	0.285221
Inflammatory mediator regulation of TRP channels	2	0.290774
Choline metabolism in cancer	2	0.290774
Tyrosine metabolism	1	0.314644
Cell adhesion molecules	1	0.314644
Hepatitis B	2	0.316834
mTOR signaling pathway	3	0.330344
Apoptosis-fly	2	0.334097
Other glycan degradation	1	0.346344
Notch signaling pathway	1	0.361647
JAK-STAT signaling pathway	1	0.361647
Progesterone-mediated oocyte maturation	2	0.368239
SNARE interactions in vesicular transport	1	0.376596
Th1 and Th2 cell differentiation	1	0.376596
Non-small cell lung cancer	1	0.376596
Relaxin signaling pathway	2	0.385068
Biosynthesis of unsaturated fatty acids	1	0.3912
Natural killer cell mediated cytotoxicity	1	0.3912
Systemic lupus erythematosus	1	0.3912
Neuroactive ligand-receptor interaction	2	0.401709
Hedgehog signaling pathway	1	0.405466
Fc epsilon RI signaling pathway	1	0.405466
Olfactory transduction	1	0.405466
HIF-1 signaling pathway	2	0.409952
Phosphatidylinositol signaling system	2	0.409952
Folate biosynthesis	1	0.433015
Acute myeloid leukemia	1	0.433015
ECM-receptor interaction	1	0.446313
Vasopressin-regulated water reabsorption	1	0.446313
Tight junction	2	0.458217
Pentose phosphate pathway	1	0.459303
p53 signaling pathway	1	0.459303
Prolactin signaling pathway	1	0.459303
Alanine, aspartate and glutamate metabolism	1	0.471993
Type II diabetes mellitus	1	0.471993
Glycine, serine and threonine metabolism	1	0.508323
Arginine and proline metabolism	1	0.508323
Chronic myeloid leukemia	1	0.508323
cGMP-PKG signaling pathway	2	0.518956
EGFR tyrosine kinase inhibitor resistance	1	0.519876
Osteoclast differentiation	1	0.519876
Cortisol synthesis and secretion	1	0.531161
Cell cycle	2	0.533436
Rap1 signaling pathway	2	0.547623
Focal adhesion	2	0.547623
Hepatitis C	1	0.552951
T cell receptor signaling pathway	1	0.563469
AGE-RAGE signaling pathway in diabetic complications	1	0.563469
Synaptic vesicle cycle	1	0.583776
Central carbon metabolism in cancer	1	0.583776
PPAR signaling pathway	1	0.593577
Pathogenic Escherichia coli infection	1	0.593577
Bacterial invasion of epithelial cells	1	0.60315
Glycerolipid metabolism	1	0.6125
Fatty acid metabolism	1	0.6125
Toxoplasmosis	1	0.6125
Fc gamma R-mediated phagocytosis	1	0.621633
Tuberculosis	1	0.656088
Parathyroid hormone synthesis, secretion and action	1	0.664206
Gap junction	1	0.709091
Estrogen signaling pathway	1	0.709091
Necroptosis	1	0.722693
Kaposi sarcoma-associated herpesvirus infection	1	0.722693
Fluid shear stress and atherosclerosis	1	0.729257
Neurotrophin signaling pathway	1	0.741929
Chemokine signaling pathway	1	0.754014
Glucagon signaling pathway	1	0.754014
Glycerophospholipid metabolism	1	0.771103
Influenza A	1	0.792077
Longevity regulating pathway-worm	1	0.806551
Lysosome	1	0.83657
Ras signaling pathway	1	0.858606
Autophagy-animal	1	0.865279
Epstein-Barr virus infection	1	0.912923
Parkinson disease	1	0.920998
Alzheimer disease	1	0.942469
Endocytosis	1	0.945215
Purine metabolism	1	0.960164
Metabolic pathways	7	0.999914
