# Supplementary material for: Unraveling the modulatory manner and function of circRNAs in the Asian honey bee larval guts
Source: Front Cell Dev Biol. 2024 Jul 9;12:1391717. doi: 10.3389/fcell.2024.1391717 (PMC11263028; doi:10.3389/fcell.2024.1391717)
Supplement: Supplementary file 10 [file Table12.XLSX]

## Sheet: Sheet1
KEGG pathways enriched by ceRNA-related genes of DEcircRNAs in the Ac4 vs. Ac5 comparison group
Pathway	Number of genes	P value
Epstein-Barr virus infection	8	0.000529109
ErbB signaling pathway	5	0.000693756
Amphetamine addiction	5	0.00121773
Adrenergic signaling in cardiomyocytes	6	0.00128476
Dopaminergic synapse	6	0.00128476
Wnt signaling pathway	6	0.00217367
Long-term potentiation	4	0.0034098
mRNA surveillance pathway	5	0.00685258
Glycosaminoglycan biosynthesis-chondroitin sulfate / dermatan sulfate	2	0.0090057
Inflammatory mediator regulation of TRP channels	4	0.0101486
Gastric acid secretion	4	0.0101486
Oocyte meiosis	5	0.0111149
Salivary secretion	4	0.0117691
Cytosolic DNA-sensing pathway	3	0.0120029
Hepatitis B	4	0.0126383
Pyrimidine metabolism	5	0.0130983
Glioma	3	0.0133253
Apoptosis-fly	4	0.0144981
GnRH signaling pathway	4	0.0154898
RNA polymerase	3	0.0177756
Insulin secretion	4	0.0210878
Phototransduction-fly	3	0.0211494
Aldosterone synthesis and secretion	4	0.0223386
Proximal tubule bicarbonate reclamation	2	0.0236208
Pancreatic secretion	4	0.023634
HIF-1 signaling pathway	4	0.0249745
Central carbon metabolism in cancer	3	0.0310183
Oxytocin signaling pathway	4	0.0323625
Proteoglycans in cancer	5	0.0338984
Influenza A	4	0.0339789
Vibrio cholerae infection	3	0.0355369
Herpes simplex virus 1 infection	4	0.0356419
Carbon metabolism	5	0.0365704
Neomycin, kanamycin and gentamicin biosynthesis	1	0.0371503
PI3K-Akt signaling pathway	5	0.0379541
Colorectal cancer	3	0.0403776
Hippo signaling pathway	4	0.0409121
Carbohydrate digestion and absorption	2	0.0436428
JAK-STAT signaling pathway	2	0.0481996
Tuberculosis	3	0.0510068
Mineral absorption	2	0.0529218
Pathways in cancer	7	0.0583541
Hedgehog signaling pathway	2	0.0628322
Fc epsilon RI signaling pathway	2	0.0628322
Olfactory transduction	2	0.0628322
Aldosterone-regulated sodium reabsorption	2	0.0680059
Type I diabetes mellitus	1	0.0729419
Malaria	1	0.0729419
Melanogenesis	3	0.0758758
Biosynthesis of amino acids	3	0.0793038
Cholinergic synapse	3	0.0793038
Kaposi sarcoma-associated herpesvirus infection	3	0.0793038
Pentose phosphate pathway	2	0.0843184
p53 signaling pathway	2	0.0843184
Neurotrophin signaling pathway	3	0.0899868
Glucagon signaling pathway	3	0.0974289
cAMP signaling pathway	4	0.100974
Circadian entrainment	3	0.101242
Purine metabolism	5	0.104347
MAPK signaling pathway	4	0.106959
Dorso-ventral axis formation	2	0.113762
Endocrine and other factor-regulated calcium reabsorption	2	0.119937
Axon guidance	3	0.12118
Taurine and hypotaurine metabolism	1	0.124188
Thyroid hormone signaling pathway	3	0.125333
Measles	2	0.132527
Cellular senescence	3	0.138095
Circadian rhythm-fly	1	0.140643
Calcium signaling pathway	3	0.142447
Ribosome biogenesis in eukaryotes	3	0.151287
Hepatocellular carcinoma	3	0.155774
Phenylalanine metabolism	1	0.156793
African trypanosomiasis	1	0.156793
Citrate cycle (TCA cycle)	2	0.158538
Thyroid hormone synthesis	2	0.158538
Pathogenic Escherichia coli infection	2	0.158538
Small cell lung cancer	2	0.158538
MicroRNAs in cancer	3	0.160302
Cell cycle	3	0.169481
Bile secretion	2	0.178629
Focal adhesion	3	0.178812
Human cytomegalovirus infection	3	0.183531
Amino sugar and nucleotide sugar metabolism	2	0.192238
Cardiac muscle contraction	2	0.192238
Serotonergic synapse	2	0.199096
GABAergic synapse	2	0.199096
Nicotinate and nicotinamide metabolism	1	0.203474
Renin-angiotensin system	1	0.203474
Bladder cancer	1	0.203474
Protein digestion and absorption	2	0.205983
Viral carcinogenesis	3	0.207612
Thyroid cancer	1	0.218462
Butanoate metabolism	1	0.233172
2-Oxocarboxylic acid metabolism	1	0.247609
Glycolysis / Gluconeogenesis	2	0.254773
Tyrosine metabolism	1	0.26178
Sphingolipid signaling pathway	2	0.261788
Necroptosis	2	0.268807
Fluid shear stress and atherosclerosis	2	0.275826
Apoptosis	2	0.282843
Ferroptosis	1	0.289337
Relaxin signaling pathway	2	0.289856
Hippo signaling pathway-fly	2	0.296863
Viral myocarditis	1	0.302733
Vascular smooth muscle contraction	2	0.30386
Starch and sucrose metabolism	1	0.315881
NF-κB signaling pathway	1	0.315881
Apoptosis-multiple species	1	0.315881
Non-small cell lung cancer	1	0.315881
Spliceosome	3	0.319681
Parkinson disease	3	0.319681
Tryptophan metabolism	1	0.328785
beta-Alanine metabolism	1	0.328785
Natural killer cell mediated cytotoxicity	1	0.328785
VEGF signaling pathway	1	0.34145
RNA degradation	2	0.34555
Phospholipase D signaling pathway	2	0.34555
Alcoholism	2	0.352432
Transcriptional misregulation in cancer	2	0.352432
Fructose and mannose metabolism	1	0.353879
Galactose metabolism	1	0.353879
Protein export	1	0.353879
B cell receptor signaling pathway	1	0.366077
Acute myeloid leukemia	1	0.366077
Amyotrophic lateral sclerosis	1	0.378049
Insulin signaling pathway	2	0.37971
Human T-cell leukemia virus 1 infection	3	0.387207
Hedgehog signaling pathway-fly	1	0.389798
Prolactin signaling pathway	1	0.389798
Alanine, aspartate and glutamate metabolism	1	0.401329
Type II diabetes mellitus	1	0.401329
cGMP-PKG signaling pathway	2	0.406521
Legionellosis	1	0.412645
Endometrial cancer	1	0.412645
Protein processing in endoplasmic reticulum	3	0.412875
Nucleocytoplasmic transport	3	0.417974
Rap1 signaling pathway	2	0.432788
Glycine, serine and threonine metabolism	1	0.43465
Long-term depression	1	0.43465
Chronic myeloid leukemia	1	0.43465
Cushing syndrome	2	0.439262
EGFR tyrosine kinase inhibitor resistance	1	0.445347
Osteoclast differentiation	1	0.445347
Toll-like receptor signaling pathway	1	0.445347
Leukocyte transendothelial migration	1	0.445347
Pancreatic cancer	1	0.445347
MAPK signaling pathway-fly	2	0.445698
Cocaine addiction	1	0.455844
Amoebiasis	1	0.455844
Hypertrophic cardiomyopathy	1	0.455844
Ras signaling pathway	2	0.458448
Platinum drug resistance	1	0.466145
Renin secretion	1	0.476255
Hepatitis C	1	0.476255
Lysine degradation	1	0.486176
T cell receptor signaling pathway	1	0.486176
AGE-RAGE signaling pathway in diabetic complications	1	0.486176
Metabolic pathways	16	0.493214
Glutathione metabolism	1	0.495912
TGF-β signaling pathway	1	0.495912
TNF signaling pathway	1	0.495912
DNA replication	1	0.514844
Mitophagy-animal	1	0.524045
Chagas disease	1	0.524045
Cysteine and methionine metabolism	1	0.533075
Toxoplasmosis	1	0.533075
Fc gamma R-mediated phagocytosis	1	0.541936
Morphine addiction	1	0.541936
Non-alcoholic fatty liver disease	2	0.559715
Glutamatergic synapse	1	0.575756
Parathyroid hormone synthesis, secretion and action	1	0.583819
Choline metabolism in cancer	1	0.583819
NOD-like receptor signaling pathway	1	0.599496
Adherens junction	1	0.607116
Toll and Imd signaling pathway	1	0.614592
Platelet activation	1	0.621929
Gastric cancer	1	0.621929
Gap junction	1	0.629128
Breast cancer	1	0.629128
Signaling pathways regulating pluripotency of stem cells	1	0.636192
Progesterone-mediated oocyte maturation	1	0.649926
Alzheimer disease	2	0.661082
Insulin resistance	1	0.669575
FoxO signaling pathway	1	0.682068
Phosphatidylinositol signaling system	1	0.682068
Glycerophospholipid metabolism	1	0.694095
Human papillomavirus infection	2	0.700354
AMPK signaling pathway	1	0.716823
Tight junction	1	0.716823
Peroxisome	1	0.727555
Longevity regulating pathway-worm	1	0.73277
Retrograde endocannabinoid signaling	1	0.752666
Lysosome	1	0.766624
Regulation of actin cytoskeleton	1	0.766624
Huntington disease	2	0.799374
Thermogenesis	2	0.810924
mTOR signaling pathway	1	0.811484
Ubiquitin mediated proteolysis	1	0.818675
Oxidative phosphorylation	1	0.835492
Ribosome	1	0.901077
