# Supplementary material for: Unraveling the modulatory manner and function of circRNAs in the Asian honey bee larval guts
Source: Front Cell Dev Biol. 2024 Jul 9;12:1391717. doi: 10.3389/fcell.2024.1391717 (PMC11263028; doi:10.3389/fcell.2024.1391717)
Supplement: Supplementary file 11 [file Table5.XLSX]

## Sheet: Sheet1
GO terms enriched by parental genes of DEcircRNAs in the Ac4 vs. Ac5 comparison group
GO term (level2)	Number of genes	GO term (level1)
biological regulation	18	Biological Process
locomotion	1	Biological Process
biological adhesion	2	Biological Process
signaling	6	Biological Process
response to stimulus	8	Biological Process
developmental process	1	Biological Process
cellular process	25	Biological Process
single-organism process	19	Biological Process
cellular component organization or biogenesis	2	Biological Process
multicellular organismal process	2	Biological Process
localization	5	Biological Process
metabolic process	20	Biological Process
nucleic acid binding transcription factor activity	6	Molecular Function
binding	29	Molecular Function
transporter activity	3	Molecular Function
signal transducer activity	2	Molecular Function
molecular transducer activity	2	Molecular Function
catalytic activity	15	Molecular Function
membrane	13	Cellular Component
membrane part	12	Cellular Component
membrane-enclosed lumen	1	Cellular Component
organelle	10	Cellular Component
cell	14	Cellular Component
cell part	14	Cellular Component
macromolecular complex	3	Cellular Component
organelle part	1	Cellular Component
