# Supplementary material for: Unraveling the modulatory manner and function of circRNAs in the Asian honey bee larval guts
Source: Front Cell Dev Biol. 2024 Jul 9;12:1391717. doi: 10.3389/fcell.2024.1391717 (PMC11263028; doi:10.3389/fcell.2024.1391717)
Supplement: Supplementary file 12 [file Table7.XLSX]

## Sheet: Sheet1
GO terms enriched by parental genes of DEcircRNAs in the Ac5 vs. Ac6 comparison group
GO term (level2)	Number of genes	GO term (level1)
cellular process	20	Biological Process
biological regulation	11	Biological Process
signaling	4	Biological Process
response to stimulus	4	Biological Process
localization	4	Biological Process
single-organism process	11	Biological Process
cellular component organization or biogenesis	1	Biological Process
metabolic process	12	Biological Process
nucleic acid binding transcription factor activity	5	Molecular Function
transporter activity	4	Molecular Function
signal transducer activity	2	Molecular Function
molecular transducer activity	2	Molecular Function
catalytic activity	14	Molecular Function
binding	17	Molecular Function
membrane part	6	Cellular Component
membrane	6	Cellular Component
cell	9	Cellular Component
cell part	9	Cellular Component
organelle	6	Cellular Component
macromolecular complex	1	Cellular Component
