# Supplementary material for: Unraveling the modulatory manner and function of circRNAs in the Asian honey bee larval guts
Source: Front Cell Dev Biol. 2024 Jul 9;12:1391717. doi: 10.3389/fcell.2024.1391717 (PMC11263028; doi:10.3389/fcell.2024.1391717)
Supplement: Supplementary file 13 [file Table8.XLSX]

## Sheet: Sheet1
KEGG pathways enriched by parental genes of DEcircRNAs in the Ac5 vs. Ac6 comparison group
Pathway	Number of genes	P value
Apoptosis-fly	4	0.00227738
Cortisol synthesis and secretion	3	0.00511637
Thyroid hormone signaling pathway	4	0.00582729
MicroRNAs in cancer	4	0.00872895
MAPK signaling pathway	4	0.0218952
Aldosterone synthesis and secretion	3	0.0260887
Circadian entrainment	3	0.0284959
Type II diabetes mellitus	2	0.0358739
Transcriptional misregulation in cancer	3	0.0364069
Calcium signaling pathway	3	0.0422498
Amoebiasis	2	0.0489616
Pathways in cancer	5	0.0548393
Cushing syndrome	3	0.0570171
Central carbon metabolism in cancer	2	0.0635048
Small cell lung cancer	2	0.0665711
Parathyroid hormone synthesis, secretion and action	2	0.0927558
Proteoglycans in cancer	3	0.092839
African trypanosomiasis	1	0.0964162
PI3K-Akt signaling pathway	3	0.0995551
Gastric cancer	2	0.110415
Estrogen signaling pathway	2	0.11405
Kaposi sarcoma-associated herpesvirus infection	2	0.121411
Arginine biosynthesis	1	0.126497
Bladder cancer	1	0.126497
Thyroid cancer	1	0.136306
Hippo signaling pathway-fly	2	0.136477
Pancreatic secretion	2	0.140308
Human T-cell leukemia virus 1 infection	3	0.146318
Vitamin digestion and absorption	1	0.155603
Oxytocin signaling pathway	2	0.163769
ABC transporters	1	0.183764
Carbohydrate digestion and absorption	1	0.183764
Hippo signaling pathway	2	0.183837
Ether lipid metabolism	1	0.192946
JAK-STAT signaling pathway	1	0.192946
Wnt signaling pathway	2	0.196055
Apoptosis-multiple species	1	0.202028
Taste transduction	1	0.21101
Terpenoid backbone biosynthesis	1	0.219894
Hedgehog signaling pathway	1	0.219894
Pertussis	1	0.219894
Human cytomegalovirus infection	2	0.220794
Th17 cell differentiation	1	0.228681
Fat digestion and absorption	1	0.237371
Acute myeloid leukemia	1	0.237371
Viral carcinogenesis	2	0.241627
ECM-receptor interaction	1	0.245966
Hedgehog signaling pathway-fly	1	0.254467
Alanine, aspartate and glutamate metabolism	1	0.262874
Legionellosis	1	0.271189
Endometrial cancer	1	0.271189
Long-term depression	1	0.287547
Chronic myeloid leukemia	1	0.287547
Dorso-ventral axis formation	1	0.295591
Phototransduction-fly	1	0.303547
Endocrine and other factor-regulated calcium reabsorption	1	0.303547
Long-term potentiation	1	0.319197
Renin secretion	1	0.319197
T cell receptor signaling pathway	1	0.326893
AGE-RAGE signaling pathway in diabetic complications	1	0.326893
Renal cell carcinoma	1	0.326893
Spliceosome	2	0.333692
TGF-β signaling pathway	1	0.334504
TNF signaling pathway	1	0.334504
PPAR signaling pathway	1	0.349477
Thyroid hormone synthesis	1	0.349477
ErbB signaling pathway	1	0.35684
Mitophagy-animal	1	0.35684
Chagas disease	1	0.35684
Glycerolipid metabolism	1	0.364122
Salmonella infection	1	0.364122
Toxoplasmosis	1	0.364122
Bile secretion	1	0.371323
Morphine addiction	1	0.371323
Colorectal cancer	1	0.371323
Amino sugar and nucleotide sugar metabolism	1	0.385489
Alzheimer disease	2	0.386985
Serotonergic synapse	1	0.392455
GABAergic synapse	1	0.392455
Glutamatergic synapse	1	0.399344
Protein digestion and absorption	1	0.399344
Inflammatory mediator regulation of TRP channels	1	0.406157
Gastric acid secretion	1	0.406157
Choline metabolism in cancer	1	0.406157
NOD-like receptor signaling pathway	1	0.419559
Salivary secretion	1	0.419559
Human papillomavirus infection	2	0.422884
Adherens junction	1	0.426149
Hepatitis B	1	0.426149
Inositol phosphate metabolism	1	0.439111
Platelet activation	1	0.439111
Gap junction	1	0.445484
GnRH signaling pathway	1	0.445484
Breast cancer	1	0.445484
Purine metabolism	2	0.446257
Sphingolipid signaling pathway	1	0.451788
Signaling pathways regulating pluripotency of stem cells	1	0.451788
Melanogenesis	1	0.451788
Biosynthesis of amino acids	1	0.458021
Cholinergic synapse	1	0.458021
Apoptosis	1	0.470282
Insulin secretion	1	0.476311
Relaxin signaling pathway	1	0.476311
Chemokine signaling pathway	1	0.488169
Vascular smooth muscle contraction	1	0.488169
Glucagon signaling pathway	1	0.488169
HIF-1 signaling pathway	1	0.493999
Phosphatidylinositol signaling system	1	0.493999
Apelin signaling pathway	1	0.493999
Glycerophospholipid metabolism	1	0.505467
RNA degradation	1	0.522196
Phospholipase D signaling pathway	1	0.522196
Axon guidance	1	0.522196
AMPK signaling pathway	1	0.527649
Adrenergic signaling in cardiomyocytes	1	0.527649
Tight junction	1	0.527649
Dopaminergic synapse	1	0.527649
Herpes simplex virus 1 infection	1	0.533042
Thermogenesis	2	0.541363
Longevity regulating pathway-worm	1	0.543648
Cellular senescence	1	0.543648
Retrograde endocannabinoid signaling	1	0.564161
Hepatocellular carcinoma	1	0.564161
cGMP-PKG signaling pathway	1	0.569147
Cell cycle	1	0.578954
Regulation of actin cytoskeleton	1	0.578954
Rap1 signaling pathway	1	0.588544
Focal adhesion	1	0.588544
MAPK signaling pathway-fly	1	0.59792
Autophagy-animal	1	0.616055
cAMP signaling pathway	1	0.661917
Non-alcoholic fatty liver disease	1	0.677235
Epstein-Barr virus infection	1	0.688278
Ribosome	1	0.747214
Huntington disease	1	0.834361
Metabolic pathways	7	0.855455
